# Supplementary material for: Nutritional Assessment of Ready-to-Eat Salads in German Supermarkets: Comparison of the nutriRECIPE-Index and the Nutri-Score
Source: Foods. 2022 Dec 11;11(24):4011. doi: 10.3390/foods11244011 (PMC9777885; doi:10.3390/foods11244011)
Supplement: Supplementary file 1 [file foods-11-04011-s001.zip]

Archive with 2 entries (2 files):
- foods-1995016-supplementary.pdf
- foods-1995016-supplements_A_Schlarbaum et al..xlsx
