# Supplementary material for: Nutritional Assessment of Ready-to-Eat Salads in German Supermarkets: Comparison of the nutriRECIPE-Index and the Nutri-Score
Source: Foods. 2022 Dec 11;11(24):4011. doi: 10.3390/foods11244011 (PMC9777885; doi:10.3390/foods11244011)
Supplement: Supplementary file 1 [file foods-11-04011-s001.zip › foods-1995016-supplements_A_Schlarbaum et al..xlsx]

## Sheet: Table S1. Recorded salads
Salad number	Salad name	Manufacturer name	Recording date	disaggregated approach: ingredients list	disaggregated approach: ingredients list (digitally readable)	aggregated approach: ingredients list	aggregated approach: ingredients list (digitally readable)	main groups (1=leaf; 2=raw food; 3=starch-based; 4=protein-based)	Leaf salads						Raw food salads				Starch-based salads	Starch-based salads: Semolina				Starch-based salads: Potato				Starch-based salads: Pasta				Protein-based salads	Protein-based salads: Meat-based				disaggregated approach: nutrient content per 100 g
																																					Energy (kcal)	Energy (kJ)	Protein (mg)	Fat (mg)	Carbohydrates (mg)	Fiber (mg)	Vitamin D (µg)	Vitamin E (µg)	Vitamin B1 (µg)	Vitamin B2 (µg)	Vitamin B6 (µg)	Folic acid (µg)	Vitamin B12 (µg)
									price range (1=low-priced (≤0,65€); 2=medium-priced (0,66-0,99€); 3=high-priced (≥1,00€))	diet (1=meat; 2=fish; 3=vegetarian (+); 4=vegan (+))	presence of dressing (1=yes; 0=no)	dressing (0=none; 1=yoghurt, 2=mayonnaise; 3=vinaigrette; 4=mustard sauce; 5=other)	presence of side dish (1=yes; 0=no)	type of side dish (0=none; 1=pasta; 2=other)	salad base (1=cabbage; 2=other)	dressing (0=none; 1=milk; 2=mayonnaise; 3=vinaigrette; 4=other)	diet (0=vegan (-); 1=vegan (+))	price range (1=low-priced (<0,60€); 2=medium-priced (0,60-0,89€); 3=high-priced (≥0,90€))	salad base (1=semolina; 2=potato; 3=pasta; 4=quinoa; 5=other)	salad base (11=bulgur; 12=couscous)	cultivation (0=organic (-); 1=organic (+))	brand (1=private label; 2=branded label)	price range (1=low-priced (<0,70€); 2=medium-priced (0,70-1,25€); 3=high-priced (>1,25€))	diet (0=vegetarian (-); 1=vegetarian (+))	dressing (1=milk; 2=mayonnaise; 3=oil; 4=other)	brand (1=private label; 2=branded label)	Preiskategorie (1=Niedrig (<0,30€); 2=Mittel (0,30-0,45€); 3=Hoch(>0,45€))	diet (0=vegetarian (-); 1=vegetarian (+))	dressing (2=mayonnaise; 3=pesto; 4=other)	brand (1=private label; 2=branded label)	price range (1=low-priced (≤0,50€); 3=high-priced (>0,50€))	salad base (1=red meat; 2=poultry; 3=eggs; 4=legumes)	source of protein (0=plants; 1=animals)	dressing (0=none; 1=vinaigrette; 2=mayonnaise/yoghurt; 3=other)	brand (1=private label; 2=branded label)	price range (1=low-priced (<0,70€); 3=high-priced (≥0,70€))
1	SALAT Nizza	Thurländer Salate und Feinkost GmbH	2019-12-02	Salatmischung [Gemüse in veränderlichen Gewichtsanteilen (Endivie, Frisée, Radicchio, Romana-Salat), 11,8% Thunfisch mariniert (Thunfisch, Sonnenblumenöl, Speisesalz), 11,8% geschwärzte Oliven ohne Stein (Oliven, Trinkwasser, Speisesalz, Stabilisator: Eisen-II-gluconat), 11,8% gekochtes Ei geschält in Lake (Hühnereier*, Trinkwasser, Speisesalz, Säuerungsmittel: Essigsäure, Citronensäure), 5,8% Zw…	Gemüse <in veränderlichen Gewichtsanteilen> (Endivie, Frisee, Radicchio, Romana-Salat), 11,8% Thunfisch <mariniert> (THUNFISCH, Sonnenblumenöl, Speisesalz), 11,8% <geschwärzte> Oliven <ohne Stein> (Oliven, Trinkwasser, Speisesalz, Stabilisator (Eisen-II-gluconat)), 11,8% <gekochtes> Ei <geschält in Lake> (HÜHNEREIER, Trinkwasser, Speisesalz, Säuerungsmittel (Essigsäure, Citronensäure), 5,8% Zwieb…	Salatmischung [Gemüse in veränderlichen Gewichtsanteilen (Endivie, Frisée, Radicchio, Romana-Salat), 11,8% Thunfisch mariniert (Thunfisch, Sonnenblumenöl, Speisesalz), 11,8% geschwärzte Oliven ohne Stein (Oliven, Trinkwasser, Speisesalz, Stabilisator: Eisen-II-gluconat), 11,8% gekochtes Ei geschält in Lake (Hühnereier*, Trinkwasser, Speisesalz, Säuerungsmittel: Essigsäure, Citronensäure), 5,8% Zw…	Gemüse <in veränderlichen Gewichtsanteilen> (Endivie, Frisée, Radicchio, Romana-Salat), 11,8% Thunfisch <mariniert>, 11,8% <geschwärzte> Oliven <ohne Stein>, 11,8% <gekochtes> Ei <geschält in Lake>, 5,8% Zwiebelstreifen), Joghurt-Dressing (50% JOGHURT <Fettgehalt 3,5%>, Rapsöl, Apfelsaft aus Apfelsaftkonzentrat, Trinkwasser, Zitronensaft aus Zitronensaftkonzentrat, Branntweinessig, Speisesalz, Kr…	1	2	2	1	1	0	0																							102.56	430	4600	8100	2500	1097.45	0.790155	1996.42	66.9896	81.0742	99.0269	40.9997	0.70493
2	SALAT Caprese	Thurländer Salate und Feinkost GmbH	2019-12-02	Salatmischung [Gemüse in veränderlichen Gewichtsanteilen (Endivie, Frisée, Radicchio, Romana-Salat), 17,6% Tomaten, Mozzarella], Balsamico-Dressing [Trinkwasser, 25% Aceto Balsamico di Modena IGP (Weinessig, Traubenmostkonzentrat, Antioxidationsmittel: Kaliummetabisulfit), Zucker, Rapsöl, Speisesalz, Basilikum, modifizierte Stärke, Maltodextrin, Verdickungsmittel: Xanthan, Gellan; Säureregulator:…	Gemüse <in veränderlichen Gewichtsanteilen> (Endivie, Frisee, Radicchio, Romana-Salat), 17,6% Tomaten, MOZZARELLA, Balsamico-Dressing (Trinkwasser, 25% Aceto Balsamico di Modena IGP (Weinessig, Traubenmostkonzentrat, Antioxidationsmittel (KALIUMMETABISULFIT)), Zucker, Rapsöl, Speisesalz, Basilikum, <modifizierte> Stärke, Maltodextrin, Verdickungsmittel (Xanthan, Gellan), Säureregulator (Natriumci…	Salatmischung [Gemüse in veränderlichen Gewichtsanteilen (Endivie, Frisée, Radicchio, Romana-Salat), 17,6% Tomaten, Mozzarella], Balsamico-Dressing [Trinkwasser, 25% Aceto Balsamico di Modena IGP (Weinessig, Traubenmostkonzentrat, Antioxidationsmittel: Kaliummetabisulfit), Zucker, Rapsöl, Speisesalz, Basilikum, modifizierte Stärke, Maltodextrin, Verdickungsmittel: Xanthan, Gellan; Säureregulator:…	Gemüse <in veränderlichen Gewichtsanteilen> (Endivie, Frisée, Radicchio, Romana-Salat), 17,6% Tomaten, MOZZARELLA, Balsamico-Dressing (Trinkwasser, 25% Aceto Balsamico di Modena IGP, Zucker, Rapsöl, Speisesalz, Basilikum, <modifizierte> Stärke, Maltodextrin, Verdickungsmittel (Xanthan, Gellan), Säureregulator (Natriumcitrate, Calciumlactat))	1	2	3	1	3	0	0																							63.5473	232	2300	2100	6200	1402.81	0	717.294	55.6976	74.7776	55.6505	42.9058	0.165744
3	SALAT Caesar	Thurländer Salate und Feinkost GmbH	2019-12-02	Salatmischung [Gemüse in veränderlichen Gewichtsanteilen (Endivie, Frisée, Radicchio, Romana-Salat), 12% Hähnchen-Streifen, gebraten, gewürzt, aus Fleischstücken zusammengefügt (95% Hähnchenfleisch, Trinkwasser, Speisesalz, Rapsöl, Dextrose, Stabilisatoren: Kaliumlactat, Triphosphate; Gewürzextrakte, Paprika), 6% Grana Padano g.U. (Kuhrohmilch, Speisesalz, tierisches Lab, Konservierungsstoff: Lys…	Gemüse <in veränderlichen Gewichtsanteilen> (Endivie, Frisee, Radicchio, Romana-Salat), 12% Hähnchen-Streifen <gebraten, gewürzt, aus Fleischstücken zusammengefügt> (95% Hähnchenfleisch, Trinkwasser, Speisesalz, Rapsöl, Dextrose, Stabilisatoren (Kaliumlactat, Triphosphate), Gewürzextrakte, Paprika), 6% Grana Padano <g.U.> (KUHROHMILCH, Speisesalz, <tierisches> Lab, Konservierungsstoff (Lysozym <a…	Salatmischung [Gemüse in veränderlichen Gewichtsanteilen (Endivie, Frisée, Radicchio, Romana-Salat), 12% Hähnchen-Streifen, gebraten, gewürzt, aus Fleischstücken zusammengefügt (95% Hähnchenfleisch, Trinkwasser, Speisesalz, Rapsöl, Dextrose, Stabilisatoren: Kaliumlactat, Triphosphate; Gewürzextrakte, Paprika), 6% Grana Padano g.U. (Kuhrohmilch, Speisesalz, tierisches Lab, Konservierungsstoff: Lys…	Gemüse <in veränderlichen Gewichtsanteilen> (Endivie, Frisée, Radicchio, Romana-Salat), 12% Hähnchen-Streifen <gebraten, gewürzt, aus Fleischstücken zusammengefügt>, 6% Grana Padano, 6% Croutons, Caesar-Dressing (Trinkwasser, Rapsöl, Senf, Branntweinessig, Zucker, <italienischer> HARTKÄSE, HÜHNEREIGELB, Knoblauch, Speisesalz, Balsamicoessig, Sardellenpaste, <modifizierte> Stärke, Gewürze, Kräuter…	1	2	1	1	2	0	0																							128.751	598	4800	11500	4900	889.178	0.0362109	4608.99	55.1991	64.5587	78.28	31.3475	0.105187
4	SALAT Italiana	Thurländer Salate und Feinkost GmbH	2019-12-02	Salatmischung [Gemüse in veränderlichen Gewichtsanteilen (Weißkohl, Endivie, Frisée, Lollo Bionda, Lollo Rosso, Radicchio), 8% Grana Padano g.U. (Kuhrohmilch, Speisesalz, tierisches Lab, Konservierungsstoff: Lysozym (aus Ei)), 8% Croûtons (Weizenmehl, Sonnenblumenöl, Speisesalz, Rapsöl, Hefe)], Balsamico-Dressing [Trinkwasser, 25% Aceto Balsamico di Modena IGP (Weinessig, Traubenmostkonzentrat, A…	Gemüse <in veränderlichen Gewichtsanteilen> (Weißkohl, Endivie, Frisée, Lollo Bionda, Lollo Rosso, Radicchio), 8% Grana Padano g.U. (KUHROHMILCH, Speisesalz, <tierisches> Lab, Konservierungsstoff (Lysozym <aus EI>)), 8% Croutons (WEIZENMEHL, Sonnenblumenöl, Speisesalz, Rapsöl, Hefe), Balsamico-Dressing (Trinkwasser, 25% Aceto Balsamico di Modena IGP (Weinessig, Traubenmostkonzentrat, Antioxidatio…	Salatmischung [Gemüse in veränderlichen Gewichtsanteilen (Weißkohl, Endivie, Frisée, Lollo Bionda, Lollo Rosso, Radicchio), 8% Grana Padano g.U. (Kuhrohmilch, Speisesalz, tierisches Lab, Konservierungsstoff: Lysozym (aus Ei)), 8% Croûtons (Weizenmehl, Sonnenblumenöl, Speisesalz, Rapsöl, Hefe)], Balsamico-Dressing [Trinkwasser, 25% Aceto Balsamico di Modena IGP (Weinessig, Traubenmostkonzentrat, A…	Gemüse <in veränderlichen Gewichtsanteilen> (Weißkohl, Endivie, Frisée, Lollo Bionda, Lollo Rosso, Radicchio), 8% Grana Padano, 8% Croutons, Balsamico-Dressing (Trinkwasser, 25% Aceto Balsamico di Modena IGP, Zucker, Rapsöl, Speisesalz, Basilikum, <modifizierte> Stärke, Maltodextrin, Verdickungsmittel (Xanthan, Gellan), Säureregulator (Natriumcitrate, Calciumlactat))	1	1	3	1	3	0	0																							99.4639	363	3200	3100	10700	1395.72	0.0106677	2524.98	49.7007	49.292	68.4214	34.0473	0.0474119
5	SALAT Kunterbunt	Thurländer Salate und Feinkost GmbH	2019-12-02	Salatmischung [Gemüse in veränderlichen Gewichtsanteilen (Weißkohl, Endivie, Frisée, Lollo Bionda, Lollo Rosso, Radicchio), 28% Tomaten, 14% Gemüsemais, 11% Karotten], Kräuter-Vinaigrette (Trinkwasser, Zucker, Orangensaft aus Orangensaftkonzentrat, Rapsöl, Branntweinessig, Zwiebeln, Speisesalz, Schnittlauch, Petersilie, Dill, Paprika, Verdickungsmittel: Natriumalginat, Xanthan; Senfsaaten, Gewürz…	Gemüse <in veränderlichen Gewichtsanteilen> (Weißkohl, Endivie, Frisée, Lollo Bionda, Lollo Rosso, Radicchio), 28% Tomaten, 14% Gemüsemais, 11% Karotten, Kräuter-Vinaigrette (Trinkwasser, Zucker, Orangensaft <aus Orangensaftkonzentrat>, Rapsöl, Branntweinessig, Zwiebeln, Speisesalz, Schnittlauch, Petersilie, Dill, Paprika, Verdickungsmittel (Natriumalginat, Xanthan), SENFSAATEN, Gewürze)	Salatmischung [Gemüse in veränderlichen Gewichtsanteilen (Weißkohl, Endivie, Frisée, Lollo Bionda, Lollo Rosso, Radicchio), 28% Tomaten, 14% Gemüsemais, 11% Karotten], Kräuter-Vinaigrette (Trinkwasser, Zucker, Orangensaft aus Orangensaftkonzentrat, Rapsöl, Branntweinessig, Zwiebeln, Speisesalz, Schnittlauch, Petersilie, Dill, Paprika, Verdickungsmittel: Natriumalginat, Xanthan; Senfsaaten, Gewürz…	Gemüse <in veränderlichen Gewichtsanteilen> (Weißkohl, Endivie, Frisée, Lollo Bionda, Lollo Rosso, Radicchio), 28% Tomaten, 14% Gemüsemais, 11% Karotten, Kräuter-Vinaigrette (Trinkwasser, Zucker, Orangensaft <aus Orangensaftkonzentrat>, Rapsöl, Branntweinessig, Zwiebeln, Speisesalz, Schnittlauch, Petersilie, Dill, Paprika, Verdickungsmittel (Natriumalginat, Xanthan), SENFSAATEN, Gewürze)	1	1	4	1	3	0	0																							51.5129	216	1000	1700	7400	1830.9	0	800.146	68.7977	44.8147	113.147	37.5299	0
6	SALAT Classico	Thurländer Salate und Feinkost GmbH	2019-12-02	Salatmischung [Gemüse in veränderlichen Gewichtsanteilen (Karotten, Endivie, Zuckerhut, Tomaten, Frisée, Lollo rosso, Radicchio), Croûtons (Weizenmehl, Sonnenblumenöl, Speisesalz, Rapsöl, Hefe), 10% Gouda (48% Fett i. Tr.), 10% Kochschinken (Schweinefleisch, Nitritpökelsalz (Speisesalz, Konservierungsstoff: Natriumnitrit), Gewürzextrakte, Gewürze, Dextrose, gemilderter Branntweinessig, Stabilisat…	Gemüse <in veränderlichen Gewichtsanteilen> (Karotten, Endivie, Zuckerhut, Tomaten, Frisée, Lollo Rosso, Radicchio), Croutons (WEIZENMEHL, Sonnenblumenöl, Speisesalz, Rapsöl, Hefe), 10% GOUDA <Fettgehalt i. Tr. 48%>, 10% Kochschinken (Schweinefleisch, Nitritpökelsalz (Speisesalz, Konservierungsstoff (Natriumnitrit)), Gewürzextrakte, Gewürze, Dextrose, <gemilderter> Branntweinessig, Stabilisator (…	Salatmischung [Gemüse in veränderlichen Gewichtsanteilen (Karotten, Endivie, Zuckerhut, Tomaten, Frisée, Lollo rosso, Radicchio), Croûtons (Weizenmehl, Sonnenblumenöl, Speisesalz, Rapsöl, Hefe), 10% Gouda (48% Fett i. Tr.), 10% Kochschinken (Schweinefleisch, Nitritpökelsalz (Speisesalz, Konservierungsstoff: Natriumnitrit), Gewürzextrakte, Gewürze, Dextrose, gemilderter Branntweinessig, Stabilisat…	Gemüse <in veränderlichen Gewichtsanteilen> (Karotten, Endivie, Zuckerhut, Tomaten, Frisée, Lollo Rosso, Radicchio), Croutons, 10% GOUDA <Fettgehalt i. Tr. 48%>, 10% Kochschinken, Joghurt-Dressing (50% JOGHURT <Fettgehalt 3,5%>, Rapsöl, Apfelsaft <aus Apfelsaftkonzentrat>, Trinkwasser, Zitronensaft <aus Zitronensaftkonzentrat>, Branntweinessig, Speisesalz, Kräuter, Schwarzer Pfeffer, Senf, Maisst…	1	1	1	1	1	0	0																							132.162	554	4600	9300	7200	1402.76	0.0520245	2502.43	118.819	74.2256	97.7959	34.7657	0.201583
7	SALAT Bulgur	Thurländer Salate und Feinkost GmbH	2019-12-02	Salatmischung [Gemüse in veränderlichen Gewichtsanteilen (Weißkohl, Endivie, Frisée, Lollo Bionda, Lollo Rosso, Radicchio), 20% Bulgurweizen-Linsen-Mischung (51% Bulgur, gekocht (Trinkwasser, Weizenmahlerzeugnis), 34% grüne Linsen, gekocht (Trinkwasser, grüne Linsen), Quinoa, gekocht (Trinkwasser, Quinoa), Trinkwasser, Sonnenblumenöl, Speisesalz, Säuerungsmittel: Weinsäure), 15% Zucchini], Joghur…	Gemüse <in veränderlichen Gewichtsanteilen> (Weißkohl, Endivie, Frisée, Lollo Bionda, Lollo Rosso, Radicchio), 20% Bulgurweizen-Linsen-Mischung (51% Bulgur <gekocht> (Trinkwasser, WEIZENMAHLERZEUGNIS), 34% Linsen <gekocht> (Trinkwasser, Linsen <grün>), Quinoa <gekocht> (Trinkwasser, Quinoa), Trinkwasser, Sonnenblumenöl, Speisesalz, Säuerungsmittel (Weinsäure)), 15% Zucchini, Joghurt-Dressing (50%…	Salatmischung [Gemüse in veränderlichen Gewichtsanteilen (Weißkohl, Endivie, Frisée, Lollo Bionda, Lollo Rosso, Radicchio), 20% Bulgurweizen-Linsen-Mischung (51% Bulgur, gekocht (Trinkwasser, Weizenmahlerzeugnis), 34% grüne Linsen, gekocht (Trinkwasser, grüne Linsen), Quinoa, gekocht (Trinkwasser, Quinoa), Trinkwasser, Sonnenblumenöl, Speisesalz, Säuerungsmittel: Weinsäure), 15% Zucchini], Joghur…	Gemüse <in veränderlichen Gewichtsanteilen> (Weißkohl, Endivie, Frisée, Lollo Bionda, Lollo Rosso, Radicchio), 20% Bulgurweizen-Linsen-Mischung (10,2% Bulgur <gekocht>, 6,8% Linsen <grün> <gekocht>, Quinoa <gekocht>, Sonnenblumenöl, Speisesalz, Säuerungsmittel (Weinsäure)), 15% Zucchini, Joghurt-Dressing (50% JOGHURT <Fettgehalt 3,5%>, Rapsöl, Apfelsaft <aus Apfelsaftkonzentrat>, Trinkwasser, Zit…	1	1	3	1	1	1	2																							96.0076	402	2200	6500	6500	1230.83	0.0431144	3152.64	81.7349	67.9632	86.3218	18.7737	0.0721402
8	SALAT Hellas	Thurländer Salate und Feinkost GmbH	2019-12-02	Salatmischung [Gemüse in veränderlichen Gewichtsanteilen (Weißkohl, Endivie, Frisée, Lollo Bionda, Lollo Rosso, Radicchio), 19% Kuhmilchkäse in Salzlake, 18% gefüllte Oliven (82% Oliven, Trinkwasser, Paprikapaste (Trinkwasser, Paprika, Verdickungsmittel: Natriumalginat, Johannisbrotkernmehl; Festigungsmittel: Calciumchlorid; Speisesalz, Säuerungsmittel: Citronensäure), Speisesalz, Säuerungsmittel…	Gemüse <in veränderlichen Gewichtsanteilen> (Weißkohl, Endivie, Frisée, Lollo Bionda, Lollo Rosso, Radicchio), 19% KUHMILCHKÄSE <in Salzlake>, 18% <gefüllte> Oliven (82% Oliven, Trinkwasser, Paprikapaste (Trinkwasser, Paprika, Verdickungsmittel (Natriumalginat, Johannisbrotkernmehl), Festigungsmittel (Calciumchlorid), Speisesalz, Säuerungsmittel (Citronensäure)), Speisesalz, Säuerungsmittel (Milc…	Salatmischung [Gemüse in veränderlichen Gewichtsanteilen (Weißkohl, Endivie, Frisée, Lollo Bionda, Lollo Rosso, Radicchio), 19% Kuhmilchkäse in Salzlake, 18% gefüllte Oliven (82% Oliven, Trinkwasser, Paprikapaste (Trinkwasser, Paprika, Verdickungsmittel: Natriumalginat, Johannisbrotkernmehl; Festigungsmittel: Calciumchlorid; Speisesalz, Säuerungsmittel: Citronensäure), Speisesalz, Säuerungsmittel…	Gemüse <in veränderlichen Gewichtsanteilen> (Weißkohl, Endivie, Frisée, Lollo Bionda, Lollo Rosso, Radicchio), 19% KUHMILCHKÄSE <in Salzlake>, 18% <gefüllte> Oliven (14,76% Oliven, Trinkwasser, Paprikapaste, Festigungsmittel (Calciumchlorid), Speisesalz, Säuerungsmittel (Citronensäure)), Speisesalz, Säuerungsmittel (Milchsäure), Antioxidationsmittel (Ascorbinsäure)), Joghurt-Dressing (50% JOGHURT…	1	1	3	1	1	0	0																							119.089	499	3700	10000	3200	1237.63	0.0229524	1403.47	34.3761	88.2373	65.0865	38.9073	0.23879
9	SALAT Mexicana	Thurländer Salate und Feinkost GmbH	2019-12-02	Salatmischung [Gemüse in veränderlichen Gewichtsanteilen (Karotten, Endivie, Zuckerhut, Tomaten, Lollo rosso, Frisée, Radicchio), 17% Hähnchen-Streifen, gebraten, gewürzt, aus Fleischstücken zusammengefügt (95% Hähnchenfleisch, Trinkwasser, Speisesalz, Rapsöl, Dextrose, Stabilisatoren: Kaliumlactat, Triphosphate; Gewürzextrakte, Paprika edelsüß, gemahlen), 16% Gemüse in veränderlichen Gewichtsant…	Gemüse <in veränderlichen Gewichtsanteilen> (Karotten, Endivie, Zuckerhut, Tomaten, Lollo Rosso, Frisée, Radicchio), 17% Hähnchen-Streifen <gebraten, gewürzt, aus Fleischstücken zusammengefügt> (95% Hähnchenfleisch, Trinkwasser, Speisesalz, Rapsöl, Dextrose, Stabilisatoren (Kaliumlactat, Triphosphate), Gewürzextrakte, Paprika <edelsüß, gemahlen>), 16% Gemüse <in veränderlichen Gewichtsanteilen> (…	Salatmischung [Gemüse in veränderlichen Gewichtsanteilen (Karotten, Endivie, Zuckerhut, Tomaten, Lollo rosso, Frisée, Radicchio), 17% Hähnchen-Streifen, gebraten, gewürzt, aus Fleischstücken zusammengefügt (95% Hähnchenfleisch, Trinkwasser, Speisesalz, Rapsöl, Dextrose, Stabilisatoren: Kaliumlactat, Triphosphate; Gewürzextrakte, Paprika edelsüß, gemahlen), 16% Gemüse in veränderlichen Gewichtsant…	Gemüse <in veränderlichen Gewichtsanteilen> (Karotten, Endivie, Zuckerhut, Tomaten, Lollo Rosso, Frisée, Radicchio), 17% Hähnchen-Streifen <gebraten, gewürzt, aus Fleischstücken zusammengefügt>, 16% Gemüse <in veränderlichen Gewichtsanteilen> (Gemüsemais, Kidneybohnen), French-Dressing (50% JOGHURT <Fettgehalt 3,5%>, Rapsöl, Apfelsaft <aus Apfelsaftkonzentrat>, Trinkwasser, Tomatenmark, Branntwei…	1	1	1	1	1	0	0																							97.5154	408	4000	6100	5900	1426.09	0.0370104	1189.67	77.5091	79.2032	139.499	31.6509	0.0776537
10	SALAT & QUINOA Schinken-Ziegenkäse	Thurländer Salate und Feinkost GmbH	2019-12-02	Salatmischung [Gemüse in veränderlichen Gewichtsanteilen (Endivie, Frisée, Radicchio, Romana), 26% Weißer Quinoa, gekocht (Trinkwasser, Quinoa, Antioxidationsmittel: Ascorbinsäure), 8% Kochschinken (Schweinefleisch, Nitritpökelsalz (Speisesalz, Konservierungsstoff: Natriumnitrit), Gewürzextrakte, Gewürze, Dextrose, gemilderter Branntweinessig, Stabilisator: Diphosphate; Antioxidationsmittel: Natr…	Gemüse <in veränderlichen Gewichtsanteilen> (Endivie, Frisée, Radicchio, Romana), 26% Weißer Quinoa <gekocht> (Trinkwasser, Quinoa, Antioxidationsmittel (Ascorbinsäure)), 8% Kochschinken (Schweinefleisch, Nitritpökelsalz (Speisesalz, Konservierungsstoff (Natriumnitrit)), Gewürzextrakte, Gewürze, Dextrose, <gemilderter> Branntweinessig, Stabilisator (Diphosphate), Antioxidationsmittel (Natriumasco…	Salatmischung [Gemüse in veränderlichen Gewichtsanteilen (Endivie, Frisée, Radicchio, Romana), 26% Weißer Quinoa, gekocht (Trinkwasser, Quinoa, Antioxidationsmittel: Ascorbinsäure), 8% Kochschinken (Schweinefleisch, Nitritpökelsalz (Speisesalz, Konservierungsstoff: Natriumnitrit), Gewürzextrakte, Gewürze, Dextrose, gemilderter Branntweinessig, Stabilisator: Diphosphate; Antioxidationsmittel: Natr…	Gemüse <in veränderlichen Gewichtsanteilen> (Endivie, Frisée, Radicchio, Romana), 26% <Weißer> Quinoa <gekocht>, 8% Kochschinken, Rote Beete, 7,2% ZIEGENWEICHKÄSE, 6,8% Croutons, Senf-Dressing (Trinkwasser, 23% Senf, Zucker, Branntweinessig, Rapsöl, <modifizierte> Stärke, Speisesalz, Gewürze, Verdickungsmittel (Xanthan))	1	2	1	1	4	1	2																							130.527	504	4500	4200	14900	1509.45	0.0504	1577.71	140.936	72.1663	87.5169	34.347	0.186383
11	SALAT & PASTA Thunfisch-Mais	Thurländer Salate und Feinkost GmbH	2019-12-02	Salatmischung [Nudeln, gekocht (Nudeln (Hartweizenmahlerzeugnis, Hühnereitrockeneiweiß*, Trinkwasser), Branntweinessig, Speisesalz, Säuerungsmittel: Weinsäure (L+), Citronensäure, Äpfelsäure), Gemüse in veränderlichen Gewichtsanteilen (Lollo Rosso, Lollo Bionda, Radicchio, Frisée, Endivie, Chinakohl), 14% Thunfisch mariniert (Thunfisch, Sonnenblumenöl, Speisesalz), 10% Mais], weiße Balsamico-Vina…	Salatmischung (Nudeln <gekocht> (Nudeln (HARTWEIZENMAHLERZEUGNIS, HÜHNEREITROCKENEIWEIß, Trinkwasser), Branntweinessig, Speisesalz, Säuerungsmittel (Weinsäure <L+>, Citronensäure, Äpfelsäure)), Gemüse <in veränderlichen Gewichtsanteilen> (Lollo Rosso, Lollo Bionda, Radicchio, Frisée, Endivie, Chinakohl), 14% Thunfisch <mariniert> (THUNFISCH, Sonnenblumenöl, Speisesalz), 10% Mais), weiße Balsamico…	Salatmischung [Nudeln, gekocht (Nudeln (Hartweizenmahlerzeugnis, Hühnereitrockeneiweiß*, Trinkwasser), Branntweinessig, Speisesalz, Säuerungsmittel: Weinsäure (L+), Citronensäure, Äpfelsäure), Gemüse in veränderlichen Gewichtsanteilen (Lollo Rosso, Lollo Bionda, Radicchio, Frisée, Endivie, Chinakohl), 14% Thunfisch mariniert (Thunfisch, Sonnenblumenöl, Speisesalz), 10% Mais], weiße Balsamico-Vina…	Salatmischung (Nudeln <enthält EI> <gekocht>, Gemüse <in veränderlichen Gewichtsanteilen> (Lollo Rosso, Lollo Bionda, Radicchio, Frisée, Endivie, Chinakohl), 14% Thunfisch <mariniert>, 10% Mais), weiße Balsamico-Vinaigrette (Trinkwasser, 12% weißer Balsamicoessig, Rapsöl, Zucker, <natives> Olivenöl <extra>, Speisesalz, Gewürze, weißer Pfeffer, Kräuter, Verdickungsmittel (Natriumalginat, Xanthan))	1	2	2	1	3	1	1																							112.911	473	4800	5200	10800	761.236	0.274884	2289.93	46.3512	85.1252	71.1436	18.1721	0.27353
12	SALAT & PASTA Tomate-Mozzarella	Thurländer Salate und Feinkost GmbH	2019-12-02	Salatmischung [Nudeln, gekocht (Nudeln (Hartweizenmahlerzeugnis, Hühnereitrockeneiweiß*, Trinkwasser), Branntweinessig, Speisesalz, Säuerungsmittel: Weinsäure (L+), Citronensäure, Äpfelsäure), Gemüse in veränderlichen Gewichtsanteilen (Lollo Rosso, Lollo Bionda, Radicchio, Frisée, Endivie, Chinakohl), 20% halbgetrocknete Tomaten (Tomaten, Rapsöl, Oregano, Speisesalz, Säuerungsmittel: Citronensäur…	Salatmischung (Nudeln <gekocht> (Nudeln (HARTWEIZENMAHLERZEUGNIS, HÜHNEREITROCKENEIWEIß, Trinkwasser), Branntweinessig, Speisesalz, Säuerungsmittel (Weinsäure <L+>, Citronensäure, Äpfelsäure)), Gemüse <in veränderlichen Gewichtsanteilen> (Lollo Rosso, Lollo Bionda, Radicchio, Frisée, Endivie, Chinakohl), 20% <halbgetrocknete> Tomaten (Tomaten, Rapsöl, Oregano, Speisesalz, Säuerungsmittel (Citrone…	Salatmischung [Nudeln, gekocht (Nudeln (Hartweizenmahlerzeugnis, Hühnereitrockeneiweiß*, Trinkwasser), Branntweinessig, Speisesalz, Säuerungsmittel: Weinsäure (L+), Citronensäure, Äpfelsäure), Gemüse in veränderlichen Gewichtsanteilen (Lollo Rosso, Lollo Bionda, Radicchio, Frisée, Endivie, Chinakohl), 20% halbgetrocknete Tomaten (Tomaten, Rapsöl, Oregano, Speisesalz, Säuerungsmittel: Citronensäur…	Salatmischung (Nudeln <enthält EI> <gekocht>, Gemüse <in veränderlichen Gewichtsanteilen> (Lollo Rosso, Lollo Bionda, Radicchio, Frisée, Endivie, Chinakohl), 20% <halbgetrocknete> Tomaten (Tomaten, Rapsöl, Oregano, Speisesalz, Säuerungsmittel (Citronensäure), Majoran, Rosmarin, Petersilie), 12% MOZZARELLA), Balsamico-Vinaigrette (Trinkwasser, Zucker, Rapsöl, 5% Balsamicoessig, Branntweinessig, <n…	1	2	3	1	3	1	1																							122.209	445	3900	5300	9800	814.538	0	1032.03	27.9264	131.309	42.1036	24.4851	0.173795
13	SNACK Salat mit Paprika & Mais	Thurländer Salate und Feinkost GmbH	2019-12-02	Salatmischung [Gemüse in veränderlichen Gewichtsanteilen (Endivie, Frisée, Radicchio), 20% rote Paprika, 20% Gemüsemais], Vinaigrette Toscana-Style (Toscana-Style (Trinkwasser, Branntweinessig, Rapsöl, Zucker, Speisesalz, Gewürze, Kräuter, Verdickungsmittel: Xanthan, Natriumalginat; Tomatenpulver, Aroma).	Gemüse <in veränderlichen Gewichtsanteilen> (Endivie, Frisée, Radicchio), 20% <rote> Paprika, 20% Gemüsemais, Vinaigrette Toscana-Style (Toscana-Style (Trinkwasser, Branntweinessig, Rapsöl, Zucker, Speisesalz, Gewürze, Kräuter, Verdickungsmittel (Xanthan, Natriumalginat), Tomatenpulver, Aroma))	Salatmischung [Gemüse in veränderlichen Gewichtsanteilen (Endivie, Frisée, Radicchio), 20% rote Paprika, 20% Gemüsemais], Vinaigrette Toscana-Style (Toscana-Style (Trinkwasser, Branntweinessig, Rapsöl, Zucker, Speisesalz, Gewürze, Kräuter, Verdickungsmittel: Xanthan, Natriumalginat; Tomatenpulver, Aroma).	Gemüse <in veränderlichen Gewichtsanteilen> (Endivie, Frisée, Radicchio), 20% <rote> Paprika, 20% Gemüsemais, Vinaigrette Toscana-Style (Trinkwasser, Branntweinessig, Rapsöl, Zucker, Speisesalz, Gewürze, Kräuter, Verdickungsmittel (Xanthan, Natriumalginat), Tomatenpulver, Aroma)	1	2	4	1	3	0	0																							53.8426	226	1100	2600	5800	1959.53	0	1205.94	61.6	67.7333	155.067	45.3333	0
14	SNACK Salat mit Weißkraut & Tomate	Thurländer Salate und Feinkost GmbH	2019-12-02	Salatmischung [Gemüse in veränderlichen Gewichtsanteilen (Endivie, Frisée, Radicchio), 30% Weißkraut, 20% Tomaten], Kräuter Vinaigrette (Trinkwasser, Zucker, Branntweinessig, Speisesalz, Zwiebeln, Kräuter, Gewürze, Verdickungsmittel: Natriumalginat, Xanthan).	Gemüse <in veränderlichen Gewichtsanteilen> (Endivie, Frisée, Radicchio), 30% Weißkraut, 20% Tomaten, Kräuter Vinaigrette (Trinkwasser, Zucker, Branntweinessig, Speisesalz, Zwiebeln, Kräuter, Gewürze, Verdickungsmittel (Natriumalginat, Xanthan))	Salatmischung [Gemüse in veränderlichen Gewichtsanteilen (Endivie, Frisée, Radicchio), 30% Weißkraut, 20% Tomaten], Kräuter Vinaigrette (Trinkwasser, Zucker, Branntweinessig, Speisesalz, Zwiebeln, Kräuter, Gewürze, Verdickungsmittel: Natriumalginat, Xanthan).	Gemüse <in veränderlichen Gewichtsanteilen> (Endivie, Frisée, Radicchio), 30% Weißkraut, 20% Tomaten, Kräuter Vinaigrette (Trinkwasser, Zucker, Branntweinessig, Speisesalz, Zwiebeln, Kräuter, Gewürze, Verdickungsmittel (Natriumalginat, Xanthan))	1	2	4	1	3	0	0																							30.5904	129	1100	100	5400	1671	0	880	42	35.9	92.8	34	0
15	CAESAR+PASTA	GARTENFRISCH Jung GmbH	2019-12-03	31% Nudeln, gekocht (Hartweizengrieß, Wasser, Rapsöl), 29% Caesar-Dressing (Wasser, Magermilchjoghurt [0,1% Fett], Rapsöl, Zucker, Maisstärke, Branntweinessig, 2,2% Parmigiano Reggiano [ital. Hartkäse], Speisesalz, Eigelb*, Anchovipaste (Fisch), Sonnenblumenöl, Senfsaat, Knoblauch, Zitronensaft aus Zitronensaftkonzentrat, Verdickungsmittel: Guarkernmehl, Xanthan, Johannisbrotkernmehl; Säuerungsmi…	31% Nudeln <gekocht> (HARTWEIZENGRIEß, Wasser, Rapsöl), 29% Caesar-Dressing (Wasser, MAGERMILCHJOGHURT <Fettgehalt 0,1%>, Rapsöl, Zucker, Maisstärke, Branntweinessig, 2,2% PARMIGIANO REGGIANO, Speisesalz, EIGELB, ANCHOVIPASTE (FISCH), Sonnenblumenöl, SENFSAAT, Knoblauch, Zitronensaft <aus Zitronensaftkonzentrat>, Verdickungsmittel (Guarkernmehl, Xanthan, Johannisbrotkernmehl), Säuerungsmittel (Es…	31% Nudeln, gekocht (Hartweizengrieß, Wasser, Rapsöl), 29% Caesar-Dressing (Wasser, Magermilchjoghurt [0,1% Fett], Rapsöl, Zucker, Maisstärke, Branntweinessig, 2,2% Parmigiano Reggiano [ital. Hartkäse], Speisesalz, Eigelb*, Anchovipaste (Fisch), Sonnenblumenöl, Senfsaat, Knoblauch, Zitronensaft aus Zitronensaftkonzentrat, Verdickungsmittel: Guarkernmehl, Xanthan, Johannisbrotkernmehl; Säuerungsmi…	31% Nudeln >gekocht<, 29% Caesar-Dressing (Wasser, MAGERMILCHJOGHURT <Fettgehalt 0,1%>, Rapsöl, Zucker, Maisstärke, Branntweinessig, 2,2% PARMIGIANO REGGIANO, Speisesalz, EIGELB, ANCHOVIPASTE, Sonnenblumenöl, SENFSAAT, Knoblauch, Zitronensaft <aus Zitronensaftkonzentrat>, Verdickungsmittel (Guarkernmehl, Xanthan, Johannisbrotkernmehl), Säuerungsmittel (Essigsäure, Citronensäure)), 24% Salat-Gemüs…	1	2	1	1	2	1	1																							162.691	615	6700	7200	13000	2030.32	0.0607145	2017.41	44.8439	42.4663	83.5941	21.6234	0.110537
16	Käse & Ei	GARTENFRISCH Jung GmbH	2019-12-03	50% Salat-Gemüsemischung (Endivie, in veränderlichen Gewichtsanteilen: Frisee, Karotten, Radicchio), 28% Joghurt Dressing (Wasser, Magermilchjoghurt [0,1% Fett], Rapsöl, Zucker, Maisstärke, Branntweinessig, Speisesalz, Eigelb*, Gewürze, Senfsaat, Fruktose, Verdickungsmittel: Guarkernmehl, Xanthan, Johannisbrotkernmehl; Zitronensaft aus Zitronensaftkonzentrat, Kräuter, Säuerungsmittel: Essigsäure;…	50% Salat-Gemüsemischung <in veränderlichen Gewichtsanteilen> (Endivie, Frisee, Karotten, Radicchio), 28% Joghurt Dressing (Wasser, MAGERMILCHJOGHURT <Fettgehalt 0,1%>, Rapsöl, Zucker, Maisstärke, Branntweinessig, Speisesalz, EIGELB, Gewürze, SENFSAAT, Fruktose, Verdickungsmittel (Guarkernmehl, Xanthan, Johannisbrotkernmehl), Zitronensaft <aus Zitronensaftkonzentrat>, Kräuter, Säuerungsmittel (Es…	50% Salat-Gemüsemischung (Endivie, in veränderlichen Gewichtsanteilen: Frisee, Karotten, Radicchio), 28% Joghurt Dressing (Wasser, Magermilchjoghurt [0,1% Fett], Rapsöl, Zucker, Maisstärke, Branntweinessig, Speisesalz, Eigelb*, Gewürze, Senfsaat, Fruktose, Verdickungsmittel: Guarkernmehl, Xanthan, Johannisbrotkernmehl; Zitronensaft aus Zitronensaftkonzentrat, Kräuter, Säuerungsmittel: Essigsäure;…	50% Salat-Gemüsemischung <in veränderlichen Gewichtsanteilen> (Endivie, Frisée, Karotten, Radicchio), 28% Joghurt Dressing (Wasser, MAGERMILCHJOGHURT <Fettgehalt 0,1%>, Rapsöl, Zucker, Maisstärke, Branntweinessig, Speisesalz, EIGELB, Gewürze, SENFSAAT, Fruktose, Verdickungsmittel (Guarkernmehl, Xanthan, Johannisbrotkernmehl), Zitronensaft <aus Zitronensaftkonzentrat>, Kräuter, Säuerungsmittel (Es…	1	2	3	1	1	0	0																							123.55	450	5300	7500	4300	1680.17	0.243326	1427.96	51.9201	104.589	66.823	27.3039	0.404477
17	CAPRESE+PASTA	GARTENFRISCH Jung GmbH	2019-12-03	31% Nudeln, gekocht (Hartweizengrieß, Wasser, Rapsöl), 29% Dill-Senf Dressing (Wasser, Magermilchjoghurt [0,1% Fett], Rapsöl, 6,3% Senf (Wasser, Senfsaat, Branntweinessig, Speisesalz, Gewürze, Gewürzextrakt), Zucker, Eigelb*, Branntweinessig, Speisesalz, Maisstärke, 1% Dill, Zitronensaft aus Zitronensaftkonzentrat, Verdickungsmittel: Guarkernmehl, Xanthan, Johannisbrotkernmehl; Gewürze, Gewürzext…	31% Nudeln <gekocht> (HARTWEIZENGRIEß, Wasser, Rapsöl), 29% Dill-Senf Dressing (Wasser, MAGERMILCHJOGHURT <Fettgehalt 0,1%>, Rapsöl, 6,3% SENF (Wasser, SENFSAAT, Branntweinessig, Speisesalz, Gewürze, Gewürzextrakt), Zucker, EIGELB, Branntweinessig, Speisesalz, Maisstärke, 1% Dill, Zitronensaft <aus Zitronensaftkonzentrat>, Verdickungsmittel (Guarkernmehl, Xanthan, Johannisbrotkernmehl), Gewürze, …	31% Nudeln, gekocht (Hartweizengrieß, Wasser, Rapsöl), 29% Dill-Senf Dressing (Wasser, Magermilchjoghurt [0,1% Fett], Rapsöl, 6,3% Senf (Wasser, Senfsaat, Branntweinessig, Speisesalz, Gewürze, Gewürzextrakt), Zucker, Eigelb*, Branntweinessig, Speisesalz, Maisstärke, 1% Dill, Zitronensaft aus Zitronensaftkonzentrat, Verdickungsmittel: Guarkernmehl, Xanthan, Johannisbrotkernmehl; Gewürze, Gewürzext…	31% Nudeln <gekocht>, 29% Dill-Senf Dressing (Wasser, MAGERMILCHJOGHURT <Fettgehalt 0,1%>, Rapsöl, 6,3% SENF, Zucker, EIGELB, Branntweinessig, Speisesalz, Maisstärke, 1% Dill, Zitronensaft <aus Zitronensaftkonzentrat>, Verdickungsmittel (Guarkernmehl, Xanthan, Johannisbrotkernmehl), Gewürze, Gewürzextrakt), 18% Salat-Gemüsemischung (Chinakohl, Endivie, Frisée, Lollo Bionda, Lollo Rossa, Radicchio…	1	2	3	1	4	1	1																							169.942	690	5900	6300	20000	2901.23	0.209305	1648.52	67.1624	66.7363	77.1765	30.0861	0.113212
18	ZIEGE+PASTA	GARTENFRISCH Jung GmbH	2019-12-03	31% Nudeln, gekocht (Hartweizengrieß, Wasser, Rapsöl), 29% Honig-Thymian Dressing (Wasser, Rapsöl, Magermilchjoghurt [0,1% Fett], Zucker, Branntweinessig, Maisstärke, 3% Honig, Eigelb*, Speisesalz, Senfsaat, <1% Thymian, Gewürze, Dextrose, Verdickungsmittel: Guarkernmehl, Xanthan, Johannisbrotkernmehl), 20% Salat-Gemüsemischung (Chinakohl, Endivie, Frisée, Lollo Bionda, Lollo Rossa, Radicchio), 9…	31% Nudeln <gekocht> (HARTWEIZENGRIEß, Wasser, Rapsöl), 29% Honig-Thymian Dressing (Wasser, Rapsöl, MAGERMILCHJOGHURT <Fettgehalt 0,1%>, Zucker, Branntweinessig, Maisstärke, 3% Honig, EIGELB, Speisesalz, SENFSAAT, < weniger als 1%> Thymian, Gewürze, Dextrose, Verdickungsmittel (Guarkernmehl, Xanthan, Johannisbrotkernmehl)), 20% Salat-Gemüsemischung (Chinakohl, Endivie, Frisée, Lollo Bionda, Lollo…	31% Nudeln, gekocht (Hartweizengrieß, Wasser, Rapsöl), 29% Honig-Thymian Dressing (Wasser, Rapsöl, Magermilchjoghurt [0,1% Fett], Zucker, Branntweinessig, Maisstärke, 3% Honig, Eigelb*, Speisesalz, Senfsaat, <1% Thymian, Gewürze, Dextrose, Verdickungsmittel: Guarkernmehl, Xanthan, Johannisbrotkernmehl), 20% Salat-Gemüsemischung (Chinakohl, Endivie, Frisée, Lollo Bionda, Lollo Rossa, Radicchio), 9…	31% Nudeln <gekocht>, 29% Honig-Thymian Dressing (Wasser, Rapsöl, MAGERMILCHJOGHURT <Fettgehalt 0,1%>, Zucker, Branntweinessig, Maisstärke, 3% Honig, EIGELB, Speisesalz, SENFSAAT, <weniger als 1%> Thymian, Gewürze, Dextrose, Verdickungsmittel (Guarkernmehl, Xanthan, Johannisbrotkernmehl)), 20% Salat-Gemüsemischung (Chinakohl, Endivie, Frisée, Lollo Bionda, Lollo Rossa, Radicchio), 9% ZIEGENFRISCH…	1	2	3	1	1	1	1																							218.93	822	4400	13000	15000	1411.28	0.143986	2597.4	53.0466	49.6303	74.0682	24.2204	0.0680659
19	Snackbox Vegetarisch	GARTENFRISCH Jung GmbH	2019-12-03	Salatmischung (Endivie, Frisée, Radicchio), Gurke, Karotte, Mais (Mais, Wasser, Speisesalz), Paprika.	Salatmischung (Endivie, Frisée, Radicchio), Gurke, Karotte, Mais (Mais, Wasser, Speisesalz), Paprika	Salatmischung (Endivie, Frisée, Radicchio), Gurke, Karotte, Mais (Mais, Wasser, Speisesalz), Paprika.	Salatmischung (Endivie, Frisée, Radicchio), Gurke, Karotte, Mais, Paprika	1	3	4	0	0	0	0																							33.596	141	1600	500	4900	1968.81	0	493.709	71.2277	55.4485	95.5987	52.1421	0
20	Snackbox Pute & Mais	GARTENFRISCH Jung GmbH	2019-12-03	Salat-Gemüsemischung (Endivie, Karotte, Radicchio, Weißkraut, Zuckerhut), 20% Mais (Mais, Wasser, Speisesalz), 17% gepökelte und gegarte Putenfleischstreifen (94% Putenfleisch, Nitritpökelsalz (Speisesalz, Konservierungsstoff: Natriumnitrit), Stabilisatoren: Diphosphate, Triphosphat; Dextrose, Antioxidationsmittel: Natriumascorbat; Gewürzextrakte).	Salat-Gemüsemischung (Endivie, Karotte, Radicchio, Weißkraut, Zuckerhut), 20% Mais (Mais, Wasser, Speisesalz), 17% <gepökelte und gegarte> Putenfleischstreifen (94% Putenfleisch, Nitritpökelsalz (Speisesalz, Konservierungsstoff (Natriumnitrit)), Stabilisatoren (Diphosphate, Triphosphat), Dextrose, Antioxidationsmittel (Natriumascorbat), Gewürzextrakte)	Salat-Gemüsemischung (Endivie, Karotte, Radicchio, Weißkraut, Zuckerhut), 20% Mais (Mais, Wasser, Speisesalz), 17% gepökelte und gegarte Putenfleischstreifen (94% Putenfleisch, Nitritpökelsalz (Speisesalz, Konservierungsstoff: Natriumnitrit), Stabilisatoren: Diphosphate, Triphosphat; Dextrose, Antioxidationsmittel: Natriumascorbat; Gewürzextrakte).	Salat-Gemüsemischung (Endivie, Karotte, Radicchio, Weißkraut, Zuckerhut), 20% Mais, 17% <gepökelte und gegarte> Putenfleischstreifen	1	3	1	0	0	0	0																							55.0614	231	4700	900	5900	2036.62	0	636.566	89.3207	67.7326	153.005	69.2853	0.0437784
21	SALAT MIT THUNFISCH UND SYLTER ART DRESSING	GARTENFRISCH Jung GmbH	2019-12-03	43% Salatmischung (70% Endivie, 20% Frisée, 10% Radicchio), 28% Dressing Sylter Art (Wasser, Rapsöl, 12% Zwiebeln, Zucker, Wein-Branntweinessig, Tapiokastärke, Eigelb*, Speisesalz, Senfsaaten, Gewürze, Speisewürze, Säuerungsmittel: Citronensäure; Säureregulator: Natriumacetate; Verdickungsmittel: Carrageen, Xanthan), 11% Paprika (40% Paprika grün, 40% Paprika rot, 20% Paprika gelb), 9% Thunfisch …	43% Salatmischung (70% Endivie, 20% Frisée, 10% Radicchio), 28% Dressing Sylter Art (Wasser, Rapsöl, 12% Zwiebeln, Zucker, Wein-Branntweinessig, Tapiokastärke, EIGELB, Speisesalz, SENFSAATEN, Gewürze, Speisewürze, Säuerungsmittel (Citronensäure), Säureregulator (Natriumacetate), Verdickungsmittel (Carrageen, Xanthan)), 11% Paprika (40% Paprika <grün>, 40% Paprika <rot>, 20% Paprika <gelb>), 9% Th…	43% Salatmischung (70% Endivie, 20% Frisée, 10% Radicchio), 28% Dressing Sylter Art (Wasser, Rapsöl, 12% Zwiebeln, Zucker, Wein-Branntweinessig, Tapiokastärke, Eigelb*, Speisesalz, Senfsaaten, Gewürze, Speisewürze, Säuerungsmittel: Citronensäure; Säureregulator: Natriumacetate; Verdickungsmittel: Carrageen, Xanthan), 11% Paprika (40% Paprika grün, 40% Paprika rot, 20% Paprika gelb), 9% Thunfisch …	43% Salatmischung (30,1% Endivie, 8,6% Frisée, 4,3% Radicchio), 28% Dressing Sylter Art (Wasser, Rapsöl, 12% Zwiebeln, Zucker, Branntweinessig, Tapiokastärke, EIGELB, Speisesalz, SENFSAATEN, Gewürze, Speisewürze, Säuerungsmittel (Citronensäure), Säureregulator (Natriumacetate), Verdickungsmittel (Carrageen, Xanthan)), 11% Paprika (4,4% Paprika <grün>, 4,4% Paprika <rot>, 2,2% Paprika <gelb>), 9% …	1	1	2	1	2	0	0																							109.831	406	3100	7100	4600	2227.33	0.422799	1883.54	48.3282	54.9798	156.112	35.8015	0.340715
22	SALAT GARTENSALAT	GARTENFRISCH Jung GmbH	2019-12-03	71% Gemüse-Salatmischung (Endivien, Cherrytomaten, Karotten, Weißkohl, Gemüsemais (Mais, Wasser, Speisesalz), Frisée), 29% Joghurt-Dressing (Wasser, 30% Magermilchjoghurt (0,1% Fett), Rapsöl, Zucker, Maisstärke, Branntweinessig, Speisesalz, Eigelb, Gewürze, Senfsaat, Fruktose, Verdickungsmittel: Guarkernmehl, Xanthan, Johannisbrotkernmehl; Zitronensaft aus Zitronensaftkonzentrat, Kräuter, Säuerun…	71% Gemüse-Salatmischung (Endivien, Cherrytomaten, Karotten, Weißkohl, Gemüsemais (Mais, Wasser, Speisesalz), Frisée), 29% Joghurt-Dressing (Wasser, 30% MAGERMILCHJOGHURT <Fettgehalt 0,1%>, Rapsöl, Zucker, Maisstärke, Branntweinessig, Speisesalz, EIGELB, Gewürze, SENFSAAT, Fruktose, Verdickungsmittel (Guarkernmehl, Xanthan, Johannisbrotkernmehl), Zitronensaft <aus Zitronensaftkonzentrat>, Kräuter…	71% Gemüse-Salatmischung (Endivien, Cherrytomaten, Karotten, Weißkohl, Gemüsemais (Mais, Wasser, Speisesalz), Frisée), 29% Joghurt-Dressing (Wasser, 30% Magermilchjoghurt (0,1% Fett), Rapsöl, Zucker, Maisstärke, Branntweinessig, Speisesalz, Eigelb, Gewürze, Senfsaat, Fruktose, Verdickungsmittel: Guarkernmehl, Xanthan, Johannisbrotkernmehl; Zitronensaft aus Zitronensaftkonzentrat, Kräuter, Säuerun…	71% Gemüse-Salatmischung (Endivien, Cherrytomaten, Karotten, Weißkohl, Gemüsemais, Frisée), 29% Joghurt-Dressing (Wasser, 8,7% MAGERMILCHJOGHURT <Fettgehalt 0,1%>, Rapsöl, Zucker, Maisstärke, Branntweinessig, Speisesalz, EIGELB, Gewürze, SENFSAAT, Fruktose, Verdickungsmittel (Guarkernmehl, Xanthan, Johannisbrotkernmehl), Zitronensaft <aus Zitronensaftkonzentrat>, Kräuter, Säuerungsmittel (Essigsä…	1	1	3	1	1	0	0																							71.1433	298	1600	4100	6200	1353.03	0.0202817	1166.02	54.2301	61.4292	91.2736	28.1712	0.077576
23	SALAT KÄSE-SCHINKEN	GARTENFRISCH Jung GmbH	2019-12-03	61% Salat-Gemüsemischung (Karotten, Cherrytomaten, Frisée, Lollo Bionda, Lollo Rosso, Radicchio), 29% Joghurt-Dressing (Wasser, 30% Magermilchjoghurt (0,1% Fett), Rapsöl, Zucker, Maisstärke, Branntweinessig, Speisesalz, Eigelb, Gewürze, Senfsaat, Fruktose, Verdickungsmittel: Guarkernmehl, Xanthan, Johannisbrotkernmehl; Zitronensaft aus Zitronensaftkonzentrat, Kräuter, Säuerungsmittel: Essigsäure;…	61% Salat-Gemüsemischung (Karotten, Cherrytomaten, Frisée, Lollo Bionda, Lollo Rosso, Radicchio), 29% Joghurt-Dressing (Wasser, 30% MAGERMILCHJOGHURT <Fettgehalt 0,1%>, Rapsöl, Zucker, Maisstärke, Branntweinessig, Speisesalz, EIGELB, Gewürze, SENFSAAT, Fruktose, Verdickungsmittel (Guarkernmehl, Xanthan, Johannisbrotkernmehl), Zitronensaft <aus Zitronensaftkonzentrat>, Kräuter, Säuerungsmittel (Es…	61% Salat-Gemüsemischung (Karotten, Cherrytomaten, Frisée, Lollo Bionda, Lollo Rosso, Radicchio), 29% Joghurt-Dressing (Wasser, 30% Magermilchjoghurt (0,1% Fett), Rapsöl, Zucker, Maisstärke, Branntweinessig, Speisesalz, Eigelb, Gewürze, Senfsaat, Fruktose, Verdickungsmittel: Guarkernmehl, Xanthan, Johannisbrotkernmehl; Zitronensaft aus Zitronensaftkonzentrat, Kräuter, Säuerungsmittel: Essigsäure;…	61% Salat-Gemüsemischung (Karotten, Cherrytomaten, Frisée, Lollo Bionda, Lollo Rosso, Radicchio), 29% Joghurt-Dressing (Wasser, 8,7% MAGERMILCHJOGHURT <Fettgehalt 0,1%>, Rapsöl, Zucker, Maisstärke, Branntweinessig, Speisesalz, EIGELB, Gewürze, SENFSAAT, Fruktose, Verdickungsmittel (Guarkernmehl, Xanthan, Johannisbrotkernmehl), Zitronensaft <aus Zitronensaftkonzentrat>, Kräuter, Säuerungsmittel (E…	1	1	1	1	1	0	0																							85.6548	359	3500	5400	5300	808.629	0.00290373	873.239	167.937	73.3521	102.343	18.8434	0.151063
24	Saladbowl Walnuss	H.Funken GmbH & Co. KG	2019-12-03	53% Salat- und Gemüsemischung (Endivien, Möhren, Radicchio), 23% WALNUSS, Cherrytomaten, 10% Birne (Birne, Antioxidationsmittel: E302).	53% Salat- und Gemüsemischung (Endivien, Möhren, Radicchio), 23% WALNUSS, Cherrytomaten, 10% Birne (Birne, Antioxidationsmittel (E302))	53% Salat- und Gemüsemischung (Endivien, Möhren, Radicchio), 23% WALNUSS, Cherrytomaten, 10% Birne (Birne, Antioxidationsmittel: E302).	53% Salat- und Gemüsemischung (Endivien, Möhren, Radicchio), 23% WALNUSS, Cherrytomaten, 10% Birne	1	3	4	0	0	0	0																							139.134	583	3800	12000	4400	2200.52	0	1241.58	99.8579	48.7224	150.669	67.7143	0
25	Tomaten - Mozzarella Snack	H.Funken GmbH & Co. KG	2019-12-03	48% Tomaten, 35% Mozzarella 45% Fett i. Tr. (MILCH, Säuerungsmittel: E330, Milchsäurekulturen, mikrobielles Lab, Salz), Basilikum Pesto [Olivenöl 27%, Basilikum, Pinienkerne, Grana Padano 32% Fett i. Tr. (ROHMILCH, Salz, tierisches Lab, Konservierungsstoff Lysozym aus EI), Knoblauch, Salz, Gewürze], Rucola.	48% Tomaten, 35% Mozzarella <Fettgehalt i. Tr. 45%> (MILCH, Säuerungsmittel (E330), Milchsäurekulturen, mikrobielles Lab, Salz), Basilikum Pesto (Olivenöl 27%, Basilikum, Pinienkerne, Grana Padano <Fettgehalt i. Tr. 32%> (ROHMILCH, Salz, tierisches Lab, Konservierungsstoff (Lysozym <aus EI>)), Knoblauch, Salz, Gewürze), Rucola	48% Tomaten, 35% Mozzarella 45% Fett i. Tr. (MILCH, Säuerungsmittel: E330, Milchsäurekulturen, mikrobielles Lab, Salz), Basilikum Pesto [Olivenöl 27%, Basilikum, Pinienkerne, Grana Padano 32% Fett i. Tr. (ROHMILCH, Salz, tierisches Lab, Konservierungsstoff Lysozym aus EI), Knoblauch, Salz, Gewürze], Rucola.	48% Tomaten, 35% Mozzarella <Fettgehalt i. Tr. 45%>, Basilikum Pesto (Olivenöl 27%, Basilikum, Pinienkerne, Grana Padano <Fettgehalt i. Tr. 32%>, Knoblauch, Salz, Gewürze), Rucola	2							2	4	0	3																			123.008	515	7700	9300	2000	1371.24	0.0312809	1665.51	64.6537	102.32	61.8944	22.2474	0.139026
26	Saladbowl Kentucky	H.Funken GmbH & Co. KG	2019-12-03	44% Salat- und Gemüsemischung (Endivien, Möhren, Radicchio), Mais (Mais, Salz), 17% Hähnchenbrustfiletstücke gebraten (97% Hähnchenbrustfilet, Salz, Dextrose), Cherrytomaten, Rucola.	44% Salat- und Gemüsemischung (Endivien, Möhren, Radicchio), Mais (Mais, Salz), 17% Hähnchenbrustfiletstücke <gebraten> (97% Hähnchenbrustfilet, Salz, Dextrose), Cherrytomaten, Rucola	44% Salat- und Gemüsemischung (Endivien, Möhren, Radicchio), Mais (Mais, Salz), 17% Hähnchenbrustfiletstücke gebraten (97% Hähnchenbrustfilet, Salz, Dextrose), Cherrytomaten, Rucola.	44% Salat- und Gemüsemischung (Endivien, Möhren, Radicchio), Mais, 17% Hähnchenbrustfiletstücke <gebraten>, Cherrytomaten, Rucola	1	3	1	0	0	0	0																							84.3629	353	6300	1000	12200	3032.75	0.00113753	698.089	141.249	111.973	239.292	98.8958	0.0455011
27	HACKBÄLLCHEN & NUDELN	GARTENFRISCH Jung GmbH	2019-12-03	29% gegarte Nudeln (Hartweizengrieß, Wasser, Rapsöl), 20% Alte Zunft-Dressing (64% Rapsöl, Wasser, Eiklar, Zwiebeln, Speisesalz, Branntweinessig, Zucker, Eigelb, Speisewürze, Senfsaat, Knoblauch, Gewürze, Gewürzextrakt), Frisée, 12% gegarte Hackbällchen (Schweinefleisch, Rindfleisch, Paniermehl (Weizenmehl, Speisesalz, Hefe), Zwiebeln, Wasser, Vollei, Gewürze (enthält Senf), Speisesalz, Lauch- un…	29% gegarte Nudeln (HARTWEIZENGRIEß, Wasser, Rapsöl), 20% Alte Zunft-Dressing (64% Rapsöl, Wasser, EIKLAR, Zwiebeln, Speisesalz, Branntweinessig, Zucker, EIGELB, Speisewürze, SENFSAAT, Knoblauch, Gewürze, Gewürzextrakt), Frisée, 12% <gegarte> Hackbällchen (Schweinefleisch, Rindfleisch, Paniermehl (WEIZENMEHL, Speisesalz, Hefe), Zwiebeln, Wasser, VOLLEI, Gewürze <enthält SENF>, Speisesalz, Lauchpu…	29% gegarte Nudeln (Hartweizengrieß, Wasser, Rapsöl), 20% Alte Zunft-Dressing (64% Rapsöl, Wasser, Eiklar, Zwiebeln, Speisesalz, Branntweinessig, Zucker, Eigelb, Speisewürze, Senfsaat, Knoblauch, Gewürze, Gewürzextrakt), Frisée, 12% gegarte Hackbällchen (Schweinefleisch, Rindfleisch, Paniermehl (Weizenmehl, Speisesalz, Hefe), Zwiebeln, Wasser, Vollei, Gewürze (enthält Senf), Speisesalz, Lauch- un…	29% <gegarte> Nudeln, 20% Alte Zunft-Dressing (12,8% Rapsöl, Wasser, EIKLAR, Zwiebeln, Speisesalz, Branntweinessig, Zucker, EIGELB, Speisewürze, SENFSAAT, Knoblauch, Gewürze, Gewürzextrakt), Frisée, 12% <gegarte> Hackbällchen (Schweinefleisch, Rindfleisch, Paniermehl, Zwiebeln, Wasser, VOLLEI, Gewürze <enthält SENF>, Speisesalz, Lauchpulver, Karottenpulver, Gewürzextrakte, Zwiebelextrakt), 8% Gem…	1	2	1	1	2	1	1																							208.599	1028	4600	19000	14000	1572.19	0.106356	2583.05	73.3872	63.8565	104.697	25.9654	0.148073
28	Kleiner Mahlzeitsalat Gegrilltes Gemüse mit Couscous und Harissa-Dressing	Tacken GmbH	2019-12-03	20% Harissa-Dressing (Sonnenblumenöl, Wasser, Branntweinessig, Paprikapüree (konzentriertes Paprikapüree, Zitronensaftkonzentrat), Zucker, Gewürze, Salz, Gemüse (gerösteter Knoblauch, Zwiebeln), Kräuter, Zitronensaftkonzentrat, Verdickungsmittel: Xanthan), 17,6% Couscous- gekocht (Wasser, Hartweizen, Zwiebeln, Tomaten, natürliches Aroma, Olivenöl, Salz, Hefeextrakt, Knoblauch, Zitronensäure, Kräu…	20% Harissa-Dressing (Sonnenblumenöl, Wasser, Branntweinessig, Paprikapüree (<konzentriertes> Paprikapüree, Zitronensaftkonzentrat), Zucker, Gewürze, Salz, Gemüse (<gerösteter> Knoblauch, Zwiebeln), Kräuter, Zitronensaftkonzentrat, Verdickungsmittel (Xanthan)), 17,6% Couscous <gekocht> (Wasser, HARTWEIZEN, Zwiebeln, Tomaten, <natürliches> Aroma, Olivenöl, Salz, Hefeextrakt, Knoblauch, Zitronensäu…	20% Harissa-Dressing (Sonnenblumenöl, Wasser, Branntweinessig, Paprikapüree (konzentriertes Paprikapüree, Zitronensaftkonzentrat), Zucker, Gewürze, Salz, Gemüse (gerösteter Knoblauch, Zwiebeln), Kräuter, Zitronensaftkonzentrat, Verdickungsmittel: Xanthan), 17,6% Couscous- gekocht (Wasser, Hartweizen, Zwiebeln, Tomaten, natürliches Aroma, Olivenöl, Salz, Hefeextrakt, Knoblauch, Zitronensäure, Kräu…	20% Harissa-Dressing (Sonnenblumenöl, Wasser, Branntweinessig, Paprikapüree (<konzentriertes> Paprikapüree, Zitronensaftkonzentrat), Zucker, Gewürze, Salz, Gemüse (<gerösteter> Knoblauch, Zwiebeln), Kräuter, Zitronensaftkonzentrat, Verdickungsmittel (Xanthan)), 17,6% (Couscous <gekocht>, Zwiebeln, Tomaten, <natürliches> Aroma, Olivenöl, Salz, Hefeextrakt, Knoblauch, Zitronensäure, Kräuter, Gewürz…	1	3	4	1	5	1	2																							149.395	622	2300	11000	9300	2028.61	0	5337.26	56.9228	54.7961	139.268	24.5689	0
29	Kleiner Mahlzeitsalat Guacamole mit Chili Mais-Chips und Avocado Creme	Tacken GmbH	2019-12-03	41,3% Salat und Gemüsemischung (Eisbergsalat, Romanasalat, Mais (Mais, Speisesalz)), Bohnenmischung (Tomate, 30% schwarze Bohnen (Wasser, schwarze Bohnen, Salz), 30% weiße Bohnen (Wasser, weiße Bohnen)), Bruchetta Kräutermix (Tomate, Paniermehl (Mehl, Hefe, Gewürz, Salz, Dextrose), Paprika, Kräuter, Karotte, Olivenöl, Knoblauch, getrockente Tomate, Zwiebel, Salz, Gewürze, Kräuter- und Gewürzextra…	41,3% Salat- Gemüsemischung (Eisbergsalat, Romanasalat, Mais (Mais, Speisesalz)), Bohnenmischung (Tomate, 30% schwarze Bohnen (Wasser, schwarze Bohnen, Salz), 30% weiße Bohnen (Wasser, weiße Bohnen)), Bruchetta Kräutermix (Tomate, Paniermehl (MEHL, Hefe, Gewürz, Salz, Dextrose), Paprika, Kräuter, Karotte, Olivenöl, Knoblauch, <getrockente> Tomate, Zwiebel, Salz, Gewürze, Kräuterextrakte, Gewürzex…	41,3% Salat und Gemüsemischung (Eisbergsalat, Romanasalat, Mais (Mais, Speisesalz)), Bohnenmischung (Tomate, 30% schwarze Bohnen (Wasser, schwarze Bohnen, Salz), 30% weiße Bohnen (Wasser, weiße Bohnen)), Bruchetta Kräutermix (Tomate, Paniermehl (Mehl, Hefe, Gewürz, Salz, Dextrose), Paprika, Kräuter, Karotte, Olivenöl, Knoblauch, getrockente Tomate, Zwiebel, Salz, Gewürze, Kräuter- und Gewürzextra…	41,3% Salat- Gemüsemischung (Eisbergsalat, Romanasalat, Mais), Bohnenmischung (Tomate, 30% <schwarze> <gekocht> Bohnen, 30% <gekocht> <weiße> Bohnen), Bruschetta Kräutermix (Tomate, Paniermehl, Paprika, Kräuter, Karotte, Olivenöl, Knoblauch, <getrocknete> Tomate, Zwiebel, Salz, Gewürze, Kräuterextrakte, Gewürzextrakte, Aromen), 23,9% Avocado-Creme (86,4% Avocado, Tomate, Zwiebel, Salz, Pfeffer, J…	1	3	4	1	5	0	0																							122.119	512	3100	6200	12000	2875.69	0	3395.01	105.691	42.4229	96.2802	36.8846	0
30	Kleiner Mahlzeitsalat Gyros & Krautsalat mit Oliven und Knoblauch-Joghurt-Dressing	Tacken GmbH	2019-12-03	31% Eisbergsalat, 23% Joghurt-Knoblauch-Dressing (Wasser, 6,9% Magermilchjoghurt 0,1% Fett, Rapsöl, Zucker, Branntweinweinessig, pasteurisiertes Eigelb (Eigelb, Speisesalz), Senf (Wasser, Senfkörner, Branntweinessig, Speisesalz, Gewürze), Speisesalz, 0,09% Knoblauch, Verdickungsmittel: Guarkernmehl, Xanthan), 11% Frisée, 11% Hähnchenbrustfilet- gebraten (Hähnchenbrustfilet- gebraten (Hähnchenbrus…	31% Eisbergsalat, 23% Joghurt-Knoblauch-Dressing (Wasser, 6,9% MAGERMILCHJOGHURT <Fettgehalt 0,1%>, Rapsöl, Zucker, Branntweinweinessig, <pasteurisiertes> Eigelb (EIGELB, Speisesalz), Senf (Wasser, SENFKÖRNER, Branntweinessig, Speisesalz, Gewürze), Speisesalz, 0,09% Knoblauch, Verdickungsmittel (Guarkernmehl, Xanthan)), 11% Frisée, 11% Hähnchenbrustfilet <gebraten> (Hähnchenbrustfilet <gebraten> …	31% Eisbergsalat, 23% Joghurt-Knoblauch-Dressing (Wasser, 6,9% Magermilchjoghurt 0,1% Fett, Rapsöl, Zucker, Branntweinweinessig, pasteurisiertes Eigelb (Eigelb, Speisesalz), Senf (Wasser, Senfkörner, Branntweinessig, Speisesalz, Gewürze), Speisesalz, 0,09% Knoblauch, Verdickungsmittel: Guarkernmehl, Xanthan), 11% Frisée, 11% Hähnchenbrustfilet- gebraten (Hähnchenbrustfilet- gebraten (Hähnchenbrus…	31% Eisbergsalat, 23% Joghurt-Knoblauch-Dressing (Wasser, 6,9% MAGERMILCHJOGHURT <Fettgehalt 0,1%>, Rapsöl, Zucker, Branntweinweinessig, <pasteurisiertes> Eigelb, Senf, Speisesalz, 0,09% Knoblauch, Verdickungsmittel (Guarkernmehl, Xanthan)), 11% Frisée, 11% Hähnchenbrustfilet <gebraten>, 11% Krautsalat (7,645% Weißkohl, Invertzuckersirup, Rapsöl, Branntweinessig, Paprika, <eingelegte> Zwiebeln (S…	1	3	1	1	1	0	0																							78.9423	331	4000	4900	4300	790.513	0.001371	1842.81	39.3284	40.9766	109.024	26.4845	0.0737681
31	Bauern Snack Salat	Tacken GmbH	2019-12-03	Salatmischung (Endivie, Frisée, Radicchio), 38,4% Joghurt-Dressing (12,6% MAGERMILCHJOGHURT 0,1% Fett, Wasser, Rapsöl, Zucker, Branntweinessig, pasteurisiertes Eigelb (EIGELB, Speisesalz), Senf (Wasser, SENFKÖRNER, Branntweinessig, Speisesalz, Gewürze), Speisesalz, Gewürze, Verdickungsmittel: Guarkernmehl, Xanthan), 11,5% Gemüsemais (Mais, Speisesalz), 11,5% Karotten.	Salatmischung (Endivie, Frisée, Radicchio), 38,4% Joghurt-Dressing (12,6% MAGERMILCHJOGHURT <Fettgehalt 0,1%>, Wasser, Rapsöl, Zucker, Branntweinessig, <pasteurisiertes> Eigelb (EIGELB, Speisesalz), Senf (Wasser, SENFKÖRNER, Branntweinessig, Speisesalz, Gewürze), Speisesalz, Gewürze, Verdickungsmittel (Guarkernmehl, Xanthan)), 11,5% Gemüsemais (Mais, Speisesalz), 11,5% Karotten	Salatmischung (Endivie, Frisée, Radicchio), 38,4% Joghurt-Dressing (12,6% MAGERMILCHJOGHURT 0,1% Fett, Wasser, Rapsöl, Zucker, Branntweinessig, pasteurisiertes Eigelb (EIGELB, Speisesalz), Senf (Wasser, SENFKÖRNER, Branntweinessig, Speisesalz, Gewürze), Speisesalz, Gewürze, Verdickungsmittel: Guarkernmehl, Xanthan), 11,5% Gemüsemais (Mais, Speisesalz), 11,5% Karotten.	Salatmischung (Endivie, Frisée, Radicchio), 38,4% Joghurt-Dressing (12,6% MAGERMILCHJOGHURT <Fettgehalt 0,1%>, Wasser, Rapsöl, Zucker, Branntweinessig, <pasteurisiertes> Eigelb, Senf, Speisesalz, Gewürze, Verdickungsmittel (Guarkernmehl, Xanthan)), 11,5% Gemüsemais, 11,5% Karotten	1	2	3	1	1	0	0																							110.283	463	1600	8700	5800	1377.55	0.205861	1579.29	73.1068	75.1129	81.7783	38.6551	0.124185
32	Bunter Snack Salat	Tacken GmbH	2019-12-03	Salatmischung (Endivie, Frisée, Radicchio), 38,4% Joghurt-Dressing (12,6% MAGERMILCHJOGHURT 0,1% Fett, Wasser, Rapsöl, Zucker, Branntweinessig, pasteurisiertes Eigelb (EIGELB, Speisesalz), Senf (Wasser, SENFKÖRNER, Branntweinessig, Speisesalz, Gewürze), Speisesalz, Gewürze, Verdickungsmittel: Guarkernmehl, Xanthan), 11,5% Gemüsemais (Mais, Speisesalz), 11,5% Paprika.	Salatmischung (Endivie, Frisée, Radicchio), 38,4% Joghurt-Dressing (12,6% MAGERMILCHJOGHURT <Fettgehalt 0,1%>, Wasser, Rapsöl, Zucker, Branntweinessig, <pasteurisiertes> Eigelb (EIGELB, Speisesalz), Senf (Wasser, SENFKÖRNER, Branntweinessig, Speisesalz, Gewürze), Speisesalz, Gewürze, Verdickungsmittel (Guarkernmehl, Xanthan)), 11,5% Gemüsemais (Mais, Speisesalz), 11,5% Paprika	Salatmischung (Endivie, Frisée, Radicchio), 38,4% Joghurt-Dressing (12,6% MAGERMILCHJOGHURT 0,1% Fett, Wasser, Rapsöl, Zucker, Branntweinessig, pasteurisiertes Eigelb (EIGELB, Speisesalz), Senf (Wasser, SENFKÖRNER, Branntweinessig, Speisesalz, Gewürze), Speisesalz, Gewürze, Verdickungsmittel: Guarkernmehl, Xanthan), 11,5% Gemüsemais (Mais, Speisesalz), 11,5% Paprika.	Salatmischung (Endivie, Frisée, Radicchio), 38,4% Joghurt-Dressing (12,6% MAGERMILCHJOGHURT <Fettgehalt 0,1%>, Wasser, Rapsöl, Zucker, Branntweinessig, <pasteurisiertes> Eigelb, Senf, Speisesalz, Gewürze, Verdickungsmittel (Guarkernmehl, Xanthan)), 11,5% Gemüsemais, 11,5% Paprika	1	2	3	1	1	0	0																							112.285	458	1800	8700	5400	1429.64	0.188433	1944.46	63.2927	85.5311	113.003	42.5209	0.117939
33	Garten Snack Salat	Tacken GmbH	2019-12-03	Salatmischung (Endivie, Frisée, Radicchio), 38,4% Joghurt-Dressing (12,6% MAGERMILCHJOGHURT 0,1% Fett, Wasser, Rapsöl, Zucker, Branntweinessig, pasteurisiertes Eigelb (EIGELB, Speisesalz), Senf (Wasser, SENFKÖRNER, Branntweinessig, Speisesalz, Gewürze), Speisesalz, Gewürze, Verdickungsmittel: Guarkernmehl, Xanthan), 23% Cherrytomaten.	Salatmischung (Endivie, Frisée, Radicchio), 38,4% Joghurt-Dressing (12,6% MAGERMILCHJOGHURT <Fettgehalt 0,1%>, Wasser, Rapsöl, Zucker, Branntweinessig, <pasteurisiertes> Eigelb (EIGELB, Speisesalz), Senf (Wasser, SENFKÖRNER, Branntweinessig, Speisesalz, Gewürze), Speisesalz, Gewürze, Verdickungsmittel (Guarkernmehl, Xanthan)), 23% Cherrytomaten.	Salatmischung (Endivie, Frisée, Radicchio), 38,4% Joghurt-Dressing (12,6% MAGERMILCHJOGHURT 0,1% Fett, Wasser, Rapsöl, Zucker, Branntweinessig, pasteurisiertes Eigelb (EIGELB, Speisesalz), Senf (Wasser, SENFKÖRNER, Branntweinessig, Speisesalz, Gewürze), Speisesalz, Gewürze, Verdickungsmittel: Guarkernmehl, Xanthan), 23% Cherrytomaten.	Salatmischung (Endivie, Frisée, Radicchio), 38,4% Joghurt-Dressing (12,6% MAGERMILCHJOGHURT <Fettgehalt 0,1%>, Wasser, Rapsöl, Zucker, Branntweinessig, <pasteurisiertes> Eigelb, Senf, Speisesalz, Gewürze, Verdickungsmittel (Guarkernmehl, Xanthan)), 23% Cherrytomaten	1	2	3	1	1	0	0																							100.052	419	1400	8400	4400	1662.33	0.183692	1614.95	59.4023	70.693	70.8093	39.2033	0.116239
34	Veggie Picknick VEGETARISCHE MÜHLEN FRIKADELLEN - MAIS	Bonduelle Deutschland GmbH	2019-12-03	48% Salatmischung (Weißkraut, Endivie, Frisée, Karotten, Lollo Bionda, Lollo Rossa, Radicchio), 27% Joghurt Dressing (34% Joghurt, Wasser, Rapsöl, Branntweinessig, Zucker, Eigelb, Zitronensaft aus Zitronensaftkonzentrat, Salz, modifizierte Stärke, Verdickungsmittel Xanthan, Gewürze, Kräuter), 14% Gemüsemais (Gemüsemais, Wasser, Salz), 11% vegetarisches Erzeugnis nach Art einer Frikadelle auf Basi…	48% Salatmischung (Weißkraut, Endivie, Frisée, Karotten, Lollo Bionda, Lollo Rossa, Radicchio), 27% Joghurt Dressing (34% JOGHURT, Wasser, Rapsöl, Branntweinessig, Zucker, EIGELB, Zitronensaft <aus Zitronensaftkonzentrat>, Salz, <modifizierte> Stärke, Verdickungsmittel (Xanthan), Gewürze, Kräuter), 14% Gemüsemais (Gemüsemais, Wasser, Salz), 11% vegetarisches Erzeugnis nach Art einer Frikadelle au…	48% Salatmischung (Weißkraut, Endivie, Frisée, Karotten, Lollo Bionda, Lollo Rossa, Radicchio), 27% Joghurt Dressing (34% Joghurt, Wasser, Rapsöl, Branntweinessig, Zucker, Eigelb, Zitronensaft aus Zitronensaftkonzentrat, Salz, modifizierte Stärke, Verdickungsmittel Xanthan, Gewürze, Kräuter), 14% Gemüsemais (Gemüsemais, Wasser, Salz), 11% vegetarisches Erzeugnis nach Art einer Frikadelle auf Basi…	48% Salatmischung (Weißkraut, Endivie, Frisée, Karotten, Lollo Bionda, Lollo Rossa, Radicchio), 27% Joghurt Dressing (9,18% JOGHURT, Wasser, Rapsöl, Branntweinessig, Zucker, EIGELB, Zitronensaft <aus Zitronensaftkonzentrat>, Salz, <modifizierte> Stärke, Verdickungsmittel (Xanthan), Gewürze, Kräuter), 14% Gemüsemais, 11% vegetarisches Erzeugnis nach Art einer Frikadelle auf Basis von Sojaprotein (…	1	3	3	1	1	0	0																							126.976	532	3100	9700	6100	1577.21	0.00286042	2113.85	50.8206	63.1254	75.7104	33.2313	0.0248977
35	Composé	Gartenfrisch Jung GmbH	2019-12-03	Salat-Gemüsemischung (Endivie, Karotte, Frisée, Radicchio), 28% Joghurt-Dressing [Wasser, 30% Magermilchjoghurt (0,1% Fett), Rapsöl, Zucker, Maisstärke, Branntweinessig, Speisesalz, Eigelb, Gewürze, Senfsaat, Fruktose, Verdickungsmittel (Guarkernmehl, Xanthan, Johannisbrotkernmehl), Zitronensaft aus Zitronensaftkonzentrat, Kräuter, Säuerungsmittel: Essigsäure; Aroma, Zwiebeln, Lauch, Sonnenblumen…	Salat-Gemüsemischung (Endivie, Karotte, Frisée, Radicchio), 28% Joghurt-Dressing (Wasser, 30% MAGERMILCHJOGHURT <Fettgehalt 0,1%>, Rapsöl, Zucker, Maisstärke, Branntweinessig, Speisesalz, EIGELB, Gewürze, SENFSAAT, Fruktose, Verdickungsmittel (Guarkernmehl, Xanthan, Johannisbrotkernmehl), Zitronensaft <aus Zitronensaftkonzentrat>, Kräuter, Säuerungsmittel (Essigsäure), Aroma, Zwiebeln, Lauch, Son…	Salat-Gemüsemischung (Endivie, Karotte, Frisée, Radicchio), 28% Joghurt-Dressing [Wasser, 30% Magermilchjoghurt (0,1% Fett), Rapsöl, Zucker, Maisstärke, Branntweinessig, Speisesalz, Eigelb, Gewürze, Senfsaat, Fruktose, Verdickungsmittel (Guarkernmehl, Xanthan, Johannisbrotkernmehl), Zitronensaft aus Zitronensaftkonzentrat, Kräuter, Säuerungsmittel: Essigsäure; Aroma, Zwiebeln, Lauch, Sonnenblumen…	Salat-Gemüsemischung (Endivie, Karotte, Frisée, Radicchio), 28% Joghurt-Dressing (Wasser, 8,4% MAGERMILCHJOGHURT <Fettgehalt 0,1%>, Rapsöl, Zucker, Maisstärke, Branntweinessig, Speisesalz, EIGELB, Gewürze, SENFSAAT, Fruktose, Verdickungsmittel (Guarkernmehl, Xanthan, Johannisbrotkernmehl), Zitronensaft <aus Zitronensaftkonzentrat>, Kräuter, Säuerungsmittel (Essigsäure), Aroma, Zwiebeln, Lauch, So…	1	2	3	1	1	0	0																							81.2302	296	1500	4100	6300	1986.56	0.0473982	1356.09	56.7513	52.7434	80.3695	30.5898	0.0474547
36	Deftige Auszeit SCHINKEN-KÄSE	Bonduelle Deutschland GmbH	2019-12-03	58% Salatmischung (Weißkraut, Kirschtomaten, Endivie, Frisée, Karotten, Lollo Bionda, Lollo Rossa, Radicchio), 26% Joghurt Dressing (34% Joghurt, Wasser, Rapsöl, Branntweinessig, Zucker, Eigelb, Zitronensaft aus Zitronensaftkonzentrat, Salz, modifizierte Stärke, Verdickungsmittel Xanthan, Gewürze, Kräuter), 9% Kochschinkenwürfel (Schweinefleisch, Salz, Glucosesirup, Dextrose, Antioxidationsmittel…	58% Salatmischung (Weißkraut, Kirschtomaten, Endivie, Frisée, Karotten, Lollo Bionda, Lollo Rossa, Radicchio), 26% Joghurt Dressing (34% JOGHURT, Wasser, Rapsöl, Branntweinessig, Zucker, EIGELB, Zitronensaft <aus Zitronensaftkonzentrat>, Salz, <modifizierte> Stärke, Verdickungsmittel (Xanthan), Gewürze, Kräuter), 9% Kochschinkenwürfel (Schweinefleisch, Salz, Glucosesirup, Dextrose, Antioxidations…	58% Salatmischung (Weißkraut, Kirschtomaten, Endivie, Frisée, Karotten, Lollo Bionda, Lollo Rossa, Radicchio), 26% Joghurt Dressing (34% Joghurt, Wasser, Rapsöl, Branntweinessig, Zucker, Eigelb, Zitronensaft aus Zitronensaftkonzentrat, Salz, modifizierte Stärke, Verdickungsmittel Xanthan, Gewürze, Kräuter), 9% Kochschinkenwürfel (Schweinefleisch, Salz, Glucosesirup, Dextrose, Antioxidationsmittel…	58% Salatmischung (Weißkraut, Kirschtomaten, Endivie, Frisée, Karotten, Lollo Bionda, Lollo Rossa, Radicchio), 26% Joghurt Dressing (8,84% JOGHURT, Wasser, Rapsöl, Branntweinessig, Zucker, EIGELB, Zitronensaft <aus Zitronensaftkonzentrat>, Salz, <modifizierte> Stärke, Verdickungsmittel (Xanthan), Gewürze, Kräuter), 9% Kochschinkenwürfel, 7% <gestifteter> SCHNITTKÄSE, Kartoffelstärke	1	3	1	1	1	0	0																							112.233	514	5100	9500	3900	846.42	0.0561	1171.53	76.4653	108.9	76.7375	23.1403	0.30358
37	DELICATESSA Gourmetsalat Käse & Ei mit Joghurt-Dressing	Gartenfrisch Jung GmbH	2019-12-03	Salat-Gemüsemischung (Endivie, Karotte, Frisée, Radicchio), 28% Joghurt-Dressing [Wasser, 30% Magermilchjoghurt (0,1% Fett), Rapsöl, Zucker, Maisstärke, Branntweinessig, Speisesalz, Eigelb, Gewürze, Senfsaat, Fruktose, Verdickungsmittel (Guarkernmehl, Xanthan, Johannisbrotkernmehl), Zitronensaft aus Zitronensaftkonzentrat, Kräuter, Säuerungsmittel: Essigsäure; Aroma, Zwiebeln, Lauch, Sonnenblumen…	Salat-Gemüsemischung (Endivie, Karotte, Frisée, Radicchio), 28% Joghurt-Dressing (Wasser, 30% MAGERMILCHJOGHURT <Fettgehalt 0,1%>, Rapsöl, Zucker, Maisstärke, Branntweinessig, Speisesalz, EIGELB, Gewürze, SENFSAAT, Fruktose, Verdickungsmittel (Guarkernmehl, Xanthan, Johannisbrotkernmehl), Zitronensaft <aus Zitronensaftkonzentrat>, Kräuter, Säuerungsmittel (Essigsäure), Aroma, Zwiebeln, Lauch, Son…	Salat-Gemüsemischung (Endivie, Karotte, Frisée, Radicchio), 28% Joghurt-Dressing [Wasser, 30% Magermilchjoghurt (0,1% Fett), Rapsöl, Zucker, Maisstärke, Branntweinessig, Speisesalz, Eigelb, Gewürze, Senfsaat, Fruktose, Verdickungsmittel (Guarkernmehl, Xanthan, Johannisbrotkernmehl), Zitronensaft aus Zitronensaftkonzentrat, Kräuter, Säuerungsmittel: Essigsäure; Aroma, Zwiebeln, Lauch, Sonnenblumen…	Salat-Gemüsemischung (Endivie, Karotte, Frisée, Radicchio), 28% Joghurt-Dressing (Wasser, 8,4% MAGERMILCHJOGHURT <Fettgehalt 0,1%>, Rapsöl, Zucker, Maisstärke, Branntweinessig, Speisesalz, EIGELB, Gewürze, SENFSAAT, Fruktose, Verdickungsmittel (Guarkernmehl, Xanthan, Johannisbrotkernmehl), Zitronensaft <aus Zitronensaftkonzentrat>, Kräuter, Säuerungsmittel (Essigsäure), Aroma, Zwiebeln, Lauch, So…	1	3	3	1	1	0	0																							107.366	450	5300	7500	4300	763.574	0.37119	1369.47	44.5888	123.821	46.4872	55.2276	0.468823
38	Snackbox Käse & Ei	Gartenfrisch Jung GmbH	2019-12-03	Salat-Gemüsemischung (Endivie, Karotte, Radicchio, Weißkraut, Zuckerhut), 17% gekochtes Ei (Ei, Wasser, Branntweinessig, Speisesalz), Cocktailtomaten, Gurke, 5% Edamer, Petersilie.	Salat-Gemüsemischung (Endivie, Karotte, Radicchio, Weißkraut, Zuckerhut), 17% <gekochtes> EI (EI, Wasser, Branntweinessig, Speisesalz), Cocktailtomaten, Gurke, 5% EDAMER, Petersilie	Salat-Gemüsemischung (Endivie, Karotte, Radicchio, Weißkraut, Zuckerhut), 17% gekochtes Ei (Ei, Wasser, Branntweinessig, Speisesalz), Cocktailtomaten, Gurke, 5% Edamer, Petersilie.	Salat-Gemüsemischung (Endivie, Karotte, Radicchio, Weißkraut, Zuckerhut), 17% <gekochtes> EI, Cocktailtomaten, Gurke, 5% EDAMER, Petersilie	1	2	3	0	0	0	0																							59.0727	248	4700	3400	1800	1480.89	0.576395	1089.2	67.7992	124.524	72.505	82.5625	0.462236
39	Salat Menü mit Fusilli, Tomate & Mozzarella	Fresh Care Convenience GmbH	2019-12-16	31% gegarte Nudeln (Wasser, Hartweizengrieß, Rapsöl), 29% Dill-Senf-Dressing (Wasser, Rapsöl, 6% Senf (Wasser, Senfsaaten, Branntweinessig, Speisesalz, Gewürze), Zucker, Branntweinessig, Maisstärke, Eigelb, Speisesalz, 0,5% Dill, Gewürze (Pfeffer), Dextrose, Verdickungsmittel: Guarkernmehl, Xanthan), 17% Salatmischung (Frisée, Lollo Rosso, Lollo Bionda, Radicchio), 14% halbgetrocknete Tomaten (To…	31% <gegarte> Nudeln (Wasser, HARTWEIZENGRIEß, Rapsöl), 29% Dill-Senf-Dressing (Wasser, Rapsöl, 6% Senf (Wasser, SENFSAATEN, Branntweinessig, Speisesalz, Gewürze), Zucker, Branntweinessig, Maisstärke, EIGELB, Speisesalz, 0,5% Dill, Gewürze (Pfeffer), Dextrose, Verdickungsmittel (Guarkernmehl, Xanthan)), 17% Salatmischung (Frisée, Lollo Rosso, Lollo Bionda, Radicchio), 14% <halbgetrocknete> Tomate…	31% gegarte Nudeln (Wasser, Hartweizengrieß, Rapsöl), 29% Dill-Senf-Dressing (Wasser, Rapsöl, 6% Senf (Wasser, Senfsaaten, Branntweinessig, Speisesalz, Gewürze), Zucker, Branntweinessig, Maisstärke, Eigelb, Speisesalz, 0,5% Dill, Gewürze (Pfeffer), Dextrose, Verdickungsmittel: Guarkernmehl, Xanthan), 17% Salatmischung (Frisée, Lollo Rosso, Lollo Bionda, Radicchio), 14% halbgetrocknete Tomaten (To…	31% <gegarte> Nudeln, 29% Dill-Senf-Dressing (Wasser, Rapsöl, 6% Senf, Zucker, Branntweinessig, Maisstärke, EIGELB, Speisesalz, 0,5% Dill, Gewürze (Pfeffer), Dextrose, Verdickungsmittel (Guarkernmehl, Xanthan)), 17% Salatmischung (Frisée, Lollo Rosso, Lollo Bionda, Radicchio), 14% <halbgetrocknete> Tomaten (Tomaten, Sonnenblumenöl, Kräuter (Knoblauch, Oregano, Basilikum, Majoran, Rosmarin), Speis…	1	2	3	1	4	1	1																							176.454	739	4100	11000	14000	2407.57	0.0279	2466.77	49.8279	73.6252	47.6434	22.3993	0.096894
40	Salat Menü mit Quinoa	Fresh Care Convenience GmbH	2019-12-16	31% Salat-Gemüsemischung (rote Bete, Feldsalat, Rucola, Radicchio), 29% Senf-Dressing (Wasser, Zucker, Rapsöl, Weißweinessig, 4% Senf (Wasser, Senfsaaten, Branntweinessig, Zucker, Speisesalz, Gewürze), Eigelb, Speisesalz, Verdickungsmittel: Xanthan, Gewürze), 20% gegarte Quinoa (Wasser, Quinoa, Rapsöl), 7% Kochschinken (Schweinefleisch, Speisesalz, Säuerungsmittel: Natriumlactat, Natriumcitrate, …	31% Salat-Gemüsemischung (rote Bete, Feldsalat, Rucola, Radicchio), 29% Senf-Dressing (Wasser, Zucker, Rapsöl, Weißweinessig, 4% Senf (Wasser, SENFSAATEN, Branntweinessig, Zucker, Speisesalz, Gewürze), EIGELB, Speisesalz, Verdickungsmittel (Xanthan), Gewürze), 20% <gegarte> Quinoa (Wasser, Quinoa, Rapsöl), 7% Kochschinken (Schweinefleisch, Speisesalz, Säuerungsmittel (Natriumlactat, Natriumcitrat…	31% Salat-Gemüsemischung (rote Bete, Feldsalat, Rucola, Radicchio), 29% Senf-Dressing (Wasser, Zucker, Rapsöl, Weißweinessig, 4% Senf (Wasser, Senfsaaten, Branntweinessig, Zucker, Speisesalz, Gewürze), Eigelb, Speisesalz, Verdickungsmittel: Xanthan, Gewürze), 20% gegarte Quinoa (Wasser, Quinoa, Rapsöl), 7% Kochschinken (Schweinefleisch, Speisesalz, Säuerungsmittel: Natriumlactat, Natriumcitrate, …	31% Salat-Gemüsemischung (rote Bete, Feldsalat, Rucola, Radicchio), 29% Senf-Dressing (Wasser, Zucker, Rapsöl, Weißweinessig, 4% Senf, EIGELB, Speisesalz, Verdickungsmittel (Xanthan), Gewürze), 20% <gegarte> Quinoa, 7% Kochschinken, 7% Ziegenfrischkäse, 4% Croutons, 2% Rosinen	1	2	1	1	4	1	2																							175.789	736	5800	9400	16000	1322.64	0.25612	1599.58	210.611	85.4932	112.325	30.2411	0.177114
41	Salat Menü mit Thunfisch	Fresh Care Convenience GmbH	2020-01-09	29% Kräuter-Dressing (Wasser, Zucker, Rapsöl, Branntweinessig, Tapiokastärke, Speisesalz, 0,1% Kräuter (Petersilie), Dextrose, Verdickungsmittel: Guarkernmehl, Xanthan; Säuerungsmittel: Weinsäure (L+); Gewürze (Pfeffer), Paprikaextrakt, färbendes Lebensmittel: Curcumaextrakt), 26% Salat-Gemüsemischung (Paprika (rot, gelb), Frisée, Karotten, Lollo Rosso, Lollo Bionda, Radicchio), 26% gegarte Nudel…	29% Kräuter-Dressing (Wasser, Zucker, Rapsöl, Branntweinessig, Tapiokastärke, Speisesalz, 0,1% Kräuter (Petersilie), Dextrose, Verdickungsmittel (Guarkernmehl, Xanthan), Säuerungsmittel (Weinsäure <L+>), Gewürze (Pfeffer), Paprikaextrakt, <färbendes> Lebensmittel (Curcumaextrakt)), 26% Salat-Gemüsemischung (Paprika (Paprika <rot>,Paprika <gelb>)), Frisée, Karotten, Lollo Rosso, Lollo Bionda, Radi…	29% Kräuter-Dressing (Wasser, Zucker, Rapsöl, Branntweinessig, Tapiokastärke, Speisesalz, 0,1% Kräuter (Petersilie), Dextrose, Verdickungsmittel: Guarkernmehl, Xanthan; Säuerungsmittel: Weinsäure (L+); Gewürze (Pfeffer), Paprikaextrakt, färbendes Lebensmittel: Curcumaextrakt), 26% Salat-Gemüsemischung (Paprika (rot, gelb), Frisée, Karotten, Lollo Rosso, Lollo Bionda, Radicchio), 26% gegarte Nudel…	29% Kräuter-Dressing (Wasser, Zucker, Rapsöl, Branntweinessig, Tapiokastärke, Speisesalz, 0,1% Kräuter (Petersilie), Dextrose, Verdickungsmittel (Guarkernmehl, Xanthan), Säuerungsmittel (Weinsäure (L+)), Gewürze (Pfeffer), Paprikaextrakt, <färbendes> Lebensmittel (Curcumaextrakt)), 26% Salat-Gemüsemischung (Paprika (Paprika <rot>,Paprika <gelb>), Frisée, Karotten, Lollo Rosso, Lollo Bionda, Radic…	1	2	2	1	3	1	1																							83.3703	377	4600	2100	13000	3924.78	0	1999.25	103.226	75.7332	245.934	74.6272	0
42	Salat Menü mit Penne, Hähnchen & Grana Padano	Fresh Care Convenience GmbH	2019-12-16	31% gegarte Nudeln (Wasser, Hartweizengrieß, Rapsöl), 29% Joghurt-Dressing (Wasser, 31% Joghurterzeugnis (Joghurt, Stabilisator: Pektin), 12% Sahnejoghurt, Rapsöl, Zucker, Branntweinessig, Gurken, Maisstärke, Eigelb, Speisesalz, Zwiebeln, Kräuter (Petersilie), Gewürze (Muskat, Zwiebel, Liebstöckel, Curcuma, Nelken, Lorbeer, Pfeffer, Lauch, Pilzpulver, Knoblauch), Senfsaaten, Zitronensaftkonzentra…	31% <gegarte> Nudeln (Wasser, HARTWEIZENGRIEß, Rapsöl), 29% Joghurt-Dressing (Wasser, 31% Joghurterzeugnis (JOGHURT, Stabilisator (Pektin)), 12% SAHNEJOGHURT, Rapsöl, Zucker, Branntweinessig, Gurken, Maisstärke, EIGELB, Speisesalz, Zwiebeln, Kräuter (Petersilie), Gewürze (Muskat, Zwiebel, Liebstöckel, Curcuma, Nelken, Lorbeer, Pfeffer, Lauch, Pilzpulver, Knoblauch), SENFSAATEN, Zitronensaftkonzen…	31% gegarte Nudeln (Wasser, Hartweizengrieß, Rapsöl), 29% Joghurt-Dressing (Wasser, 31% Joghurterzeugnis (Joghurt, Stabilisator: Pektin), 12% Sahnejoghurt, Rapsöl, Zucker, Branntweinessig, Gurken, Maisstärke, Eigelb, Speisesalz, Zwiebeln, Kräuter (Petersilie), Gewürze (Muskat, Zwiebel, Liebstöckel, Curcuma, Nelken, Lorbeer, Pfeffer, Lauch, Pilzpulver, Knoblauch), Senfsaaten, Zitronensaftkonzentra…	31% <gegarte> Nudeln, 29% Joghurt-Dressing (Wasser, 9% Joghurterzeugnis (JOGHURT, Stabilisator (Pektin)), 12% SAHNEJOGHURT, Rapsöl, Zucker, Branntweinessig, Gurken, Maisstärke, EIGELB, Speisesalz, Zwiebeln, Kräuter (Petersilie), Gewürze (Muskat, Zwiebel, Liebstöckel, Curcuma, Nelken, Lorbeer, Pfeffer, Lauch, Pilzpulver, Knoblauch), SENFSAATEN, Zitronensaftkonzentrat, Dextrose, Speisewürze, Verdic…	1	2	1	1	1	1	1																							129.866	544	6900	5400	13000	1293.56	0.122403	886.981	47.9956	72.7194	118.53	17.6235	0.251292
43	Salat Menü mit Garnelen	Fresh Care Convenience GmbH	2020-01-09	37% Salat-Gemüsemischung (Gurke, Eisbergsalat, Karotten, Weißkohl, Endivien, Radicchio), 29% Senf-Dressing (Wasser, Zucker, Rapsöl, Weißweinessig), 4% Senf (Wasser, Senfsaaten, Branntweinessig, Weinessig, Speisesalz, Sherryessig, Zucker, Gewürze), Eigelb, Meersalz, Verdickungsmittel: Xanthan; Gewürz (Pfeffer)), 25% gegarte Nudeln (Wasser, Hartweizengrieß, Rapsöl), 9% gekochte Garnelen (Garnelen, …	37% Salat-Gemüsemischung (Gurke, Eisbergsalat, Karotten, Weißkohl, Endivien, Radicchio), 29% Senf-Dressing (Wasser, Zucker, Rapsöl, Weißweinessig), 4% Senf (Wasser, SENFSAATEN, Branntweinessig, Weinessig, Speisesalz, Sherryessig, Zucker, Gewürze), EIGELB, Meersalz, Verdickungsmittel (Xanthan), Gewürz (Pfeffer)), 25% <gegarte> Nudeln (Wasser, HARTWEIZENGRIEß, Rapsöl), 9% <gekochte> Garnelen (GARNE…	37% Salat-Gemüsemischung (Gurke, Eisbergsalat, Karotten, Weißkohl, Endivien, Radicchio), 29% Senf-Dressing (Wasser, Zucker, Rapsöl, Weißweinessig), 4% Senf (Wasser, Senfsaaten, Branntweinessig, Weinessig, Speisesalz, Sherryessig, Zucker, Gewürze), Eigelb, Meersalz, Verdickungsmittel: Xanthan; Gewürz (Pfeffer)), 25% gegarte Nudeln (Wasser, Hartweizengrieß, Rapsöl), 9% gekochte Garnelen (Garnelen, …	37% Salat-Gemüsemischung (Gurke, Eisbergsalat, Karotten, Weißkohl, Endivien, Radicchio), 29% Senf-Dressing (Wasser, Zucker, Rapsöl, Weißweinessig, 4% Senf, EIGELB, Meersalz, Verdickungsmittel (Xanthan), Gewürz (Pfeffer)), 25% <gegarte> Nudeln, 9% <gekochte> Garnelen	1	2	2	1	4	1	1																							138.492	528	3300	5800	15000	2884.34	0.342509	1426.64	81.7587	84.6307	78.6894	32.9917	0.122763
44	Frische Salate nach Sylter Art	Fresh Care Convenience GmbH	2019-12-16	49% Salat- und Gemüsemischung (Endivien, Tomaten, Lollo Rosso, Lollo Bionda), 33% Dressing nach Sylter Art (Wasser, Rapsöl, 12% Zwiebeln, Zucker, Branntweinessig, Weinessig, Tapiokastärke, Eigelb, Speisesalz, Senfsaaten, Gewürze (Muskat, Pfeffer), Speisewürze, Säuerungsmittel: Citronensäure, Säureregulator: Natriumacetat, Verdickungsmittel: Carrageen, Xanthan), 11% Hartkäse gehobelt (weitere Zuta…	49% Salat- und Gemüsemischung (Endivien, Tomaten, Lollo Rosso, Lollo Bionda), 33% Dressing nach Sylter Art (Wasser, Rapsöl, 12% Zwiebeln, Zucker, Branntweinessig, Weinessig, Tapiokastärke, EIGELB, Speisesalz, SENFSAATEN, Gewürze (Muskat, Pfeffer), Speisewürze, Säuerungsmittel (Citronensäure), Säureregulator (Natriumacetat), Verdickungsmittel (Carrageen, Xanthan)), 11% HARTKÄSE <gehobelt> (HARTKÄS…	49% Salat- und Gemüsemischung (Endivien, Tomaten, Lollo Rosso, Lollo Bionda), 33% Dressing nach Sylter Art (Wasser, Rapsöl, 12% Zwiebeln, Zucker, Branntweinessig, Weinessig, Tapiokastärke, Eigelb, Speisesalz, Senfsaaten, Gewürze (Muskat, Pfeffer), Speisewürze, Säuerungsmittel: Citronensäure, Säureregulator: Natriumacetat, Verdickungsmittel: Carrageen, Xanthan), 11% Hartkäse gehobelt (weitere Zuta…	49% Salat- und Gemüsemischung (Endivien, Tomaten, Lollo Rosso, Lollo Bionda), 33% Dressing nach Sylter Art (Wasser, Rapsöl, 12% Zwiebeln, Zucker, Branntweinessig, Weinessig, Tapiokastärke, EIGELB, Speisesalz, SENFSAATEN, Gewürze (Muskat, Pfeffer), Speisewürze, Säuerungsmittel (Citronensäure), Säureregulator (Natriumacetat), Verdickungsmittel (Carrageen, Xanthan)), 11% HARTKÄSE <gehobelt>, 7% Crou…	1	1	3	1	2	0	0																							187.8	723	5500	12000	9500	1075.71	0.062924	2832.43	39.78	63.5931	69.6567	31.4002	0.128735
45	Frische Salate Florence Art	Fresh Care Convenience GmbH	2019-12-16	42% Salat-Gemüsemischung (Endivien, Chinakohl, Frisée, Lollo Rosso, Lollo Bionda, Radicchio), 33% Balsamico-Dressing (Wasser, 19% Aceto Balsamico di Modena (Weinessig, Traubenmostkonzentrat, Antioxidationsmittel: Schwefeldioxid; Farbstoff: Ammonsulfit-Zuckerkulör), Zucker, Dextrose, Rapsöl, Verdickungsmittel: Guarkernmehl, Xanthan; Karamellzuckersirup, Gewürze (Pfeffer), Maltodextrine), 15% halbg…	42% Salat-Gemüsemischung (Endivien, Chinakohl, Frisée, Lollo Rosso, Lollo Bionda, Radicchio), 33% Balsamico-Dressing (Wasser, 19% Aceto Balsamico di Modena (Weinessig, Traubenmostkonzentrat, Antioxidationsmittel (SCHWEFELDIOXID), Farbstoff (Ammonsulfit-Zuckerkulör)), Zucker, Dextrose, Rapsöl, Verdickungsmittel (Guarkernmehl, Xanthan), Karamellzuckersirup, Gewürze (Pfeffer), Maltodextrine), 15% <h…	42% Salat-Gemüsemischung (Endivien, Chinakohl, Frisée, Lollo Rosso, Lollo Bionda, Radicchio), 33% Balsamico-Dressing (Wasser, 19% Aceto Balsamico di Modena (Weinessig, Traubenmostkonzentrat, Antioxidationsmittel: Schwefeldioxid; Farbstoff: Ammonsulfit-Zuckerkulör), Zucker, Dextrose, Rapsöl, Verdickungsmittel: Guarkernmehl, Xanthan; Karamellzuckersirup, Gewürze (Pfeffer), Maltodextrine), 15% halbg…	42% Salat-Gemüsemischung (Endivien, Chinakohl, Frisée, Lollo Rosso, Lollo Bionda, Radicchio), 33% Balsamico-Dressing (Wasser, 19% Aceto Balsamico di Modena, Zucker, Dextrose, Rapsöl, Verdickungsmittel (Guarkernmehl, Xanthan), Karamellzuckersirup, Gewürze (Pfeffer), Maltodextrin), 15% <halbgetrocknete> Tomaten (Tomaten, Sonnenblumenöl, Gewürze (Knoblauch, Oregano, Basilikum, Majoran, Rosmarin), Sp…	1	1	3	1	3	0	0																							86.7075	364	3500	2800	11000	2099.9	0	810.265	42.2611	65.4062	76.3462	47.7161	0.115818
46	Frische Salate nach Griechischer Art	Fresh Care Convenience GmbH	2019-12-16	43% Salat-Gemüsemischung (Eisbergsalat, Radicchio, Paprika (rot), Zwiebeln (rot), Gurke, 33% Joghurt Dressing (35% wärmebehandelter Magermilchjoghurt, Wasser, Rapsöl, Zucker, Weißweinessig, Branntweinessig, Sahne, Magermilch, Gurken, modifizierte Stärke, Eigelb), Salz, Zwiebeln, Kräuter, Gewürze, Senfsaaten, Zitronensaftkonzentrat, Dextrose, Verdickungsmittel: Guarkernmehl, Stabilisator: Carragee…	43% Salat-Gemüsemischung (Eisbergsalat, Radicchio, Paprika <rot>, Zwiebeln <rot>, Gurke), 33% Joghurt Dressing (35% <wärmebehandelter> MAGERMILCHJOGHURT, Wasser, Rapsöl, Zucker, Weißweinessig, Branntweinessig, SAHNE, MAGERMILCH, Gurken, <modifizierte> Stärke, EIGELB), Salz, Zwiebeln, Kräuter, Gewürze, SENFSAATEN, Zitronensaftkonzentrat, Dextrose, Verdickungsmittel (Guarkernmehl), Stabilisator (Ca…	43% Salat-Gemüsemischung (Eisbergsalat, Radicchio, Paprika (rot), Zwiebeln (rot), Gurke, 33% Joghurt Dressing (35% wärmebehandelter Magermilchjoghurt, Wasser, Rapsöl, Zucker, Weißweinessig, Branntweinessig, Sahne, Magermilch, Gurken, modifizierte Stärke, Eigelb), Salz, Zwiebeln, Kräuter, Gewürze, Senfsaaten, Zitronensaftkonzentrat, Dextrose, Verdickungsmittel: Guarkernmehl, Stabilisator: Carragee…	43% Salat-Gemüsemischung (Eisbergsalat, Radicchio, Paprika <rot>, Zwiebeln <rot>, Gurke), 33% Joghurt Dressing (11,55% <wärmebehandelter> MAGERMILCHJOGHURT, Wasser, Rapsöl, Zucker, Weißweinessig, Branntweinessig, SAHNE, MAGERMILCH, Gurken, <modifizierte> Stärke, EIGELB, Salz, Zwiebeln, Kräuter, Gewürze, SENFSAATEN, Zitronensaftkonzentrat, Dextrose, Verdickungsmittel (Guarkernmehl), Stabilisator (…	1	1	3	1	1	0	0																							109.715	400	3000	6800	5300	1036.87	0.11384	1710.92	33.4032	58.7307	90.4649	21.5482	0.087364
47	Frische Salate Käse & Ei	Fresh Care Convenience GmbH	2019-12-16	42% Salat-Gemüsemischung (Endivien, Frisée, Karotten, Radicchio), 33% Joghurt-Dressing (Wasser, 31% Joghurterzeugnis (Joghurt, Stabilisator: Pektin), 12% Sahnejoghurt, Rapsöl, Zucker, Branntweinessig, Gurke, Maisstärke, Eigelb, Speisesalz, Zwiebeln, Kräuter (Petersilie), Gewürze (Muskat, Zwiebel, Liebstöckel, Curcuma, Nelken, Lorbeer, Pfeffer, Lauch, Pilzpulver, Knoblauch), Senfsaaten, Zitronensa…	42% Salat-Gemüsemischung (Endivien, Frisée, Karotten, Radicchio), 33% Joghurt-Dressing (Wasser, 31% Joghurterzeugnis (JOGHURT, Stabilisator (Pektin)), 12% SAHNEJOGHURT, Rapsöl, Zucker, Branntweinessig, Gurke, Maisstärke, EIGELB, Speisesalz, Zwiebeln, Kräuter (Petersilie), Gewürze (Muskat, Zwiebel, Liebstöckel, Curcuma, Nelken, Lorbeer, Pfeffer, Lauch, Pilzpulver, Knoblauch), SENFSAATEN, Zitronens…	42% Salat-Gemüsemischung (Endivien, Frisée, Karotten, Radicchio), 33% Joghurt-Dressing (Wasser, 31% Joghurterzeugnis (Joghurt, Stabilisator: Pektin), 12% Sahnejoghurt, Rapsöl, Zucker, Branntweinessig, Gurke, Maisstärke, Eigelb, Speisesalz, Zwiebeln, Kräuter (Petersilie), Gewürze (Muskat, Zwiebel, Liebstöckel, Curcuma, Nelken, Lorbeer, Pfeffer, Lauch, Pilzpulver, Knoblauch), Senfsaaten, Zitronensa…	42% Salat-Gemüsemischung (Endivien, Frisée, Karotten, Radicchio), 33% Joghurt-Dressing (Wasser, 10,23% Joghurterzeugnis (JOGHURT, Stabilisator (Pektin)), 3,96% SAHNEJOGHURT, Rapsöl, Zucker, Branntweinessig, Gurke, Maisstärke, EIGELB, Speisesalz, Zwiebeln, Kräuter (Petersilie), Gewürze (Muskat, Zwiebel, Liebstöckel, Curcuma, Nelken, Lorbeer, Pfeffer, Lauch, Pilzpulver, Knoblauch), SENFSAATEN, Zitr…	1	1	3	1	1	0	0																							117.383	450	6000	7200	4200	5783.03	0.370115	704.73	71.5611	233.45	80.5019	38.8332	0.55528
48	Frische Salate Käse & Schinken	Fresh Care Convenience GmbH	2019-12-16	48% Salat-Gemüsemischung (Frisée, Karotten, Tomaten, Lollo Bionda, Lollo Rosso, Radicchio), 33% Joghurt Dressing (35% wärmebehandelter Magermilchjoghurt, Wasser, Rapsöl, Zucker, Weißweinessig, Branntweinessig, Sahne, Magermilch, Gurken, modifizierte Stärke, Eigelb), Speisesalz, Zwiebeln, Kräuter, Gewürze, Senfsaaten, Zitronensaftkonzentrat, Dextrose, Verdickungsmittel: Guarkernmehl, Stabilisator:…	48% Salat-Gemüsemischung (Frisée, Karotten, Tomaten, Lollo Bionda, Lollo Rosso, Radicchio), 33% Joghurt Dressing (35% <wärmebehandelter> MAGERMILCHJOGHURT, Wasser, Rapsöl, Zucker, Weißweinessig, Branntweinessig, SAHNE, MAGERMILCH, Gurken, <modifizierte> Stärke, EIGELB), Speisesalz, Zwiebeln, Kräuter, Gewürze, SENFSAATEN, Zitronensaftkonzentrat, Dextrose, Verdickungsmittel (Guarkernmehl), Stabilis…	48% Salat-Gemüsemischung (Frisée, Karotten, Tomaten, Lollo Bionda, Lollo Rosso, Radicchio), 33% Joghurt Dressing (35% wärmebehandelter Magermilchjoghurt, Wasser, Rapsöl, Zucker, Weißweinessig, Branntweinessig, Sahne, Magermilch, Gurken, modifizierte Stärke, Eigelb), Speisesalz, Zwiebeln, Kräuter, Gewürze, Senfsaaten, Zitronensaftkonzentrat, Dextrose, Verdickungsmittel: Guarkernmehl, Stabilisator:…	48% Salat-Gemüsemischung (Frisée, Karotten, Tomaten, Lollo Bionda, Lollo Rosso, Radicchio), 33% Joghurt Dressing (11,55% <wärmebehandelter> MAGERMILCHJOGHURT, Wasser, Rapsöl, Zucker, Weißweinessig, Branntweinessig, SAHNE, MAGERMILCH, Gurken, <modifizierte> Stärke, EIGELB, Speisesalz, Zwiebeln, Kräuter, Gewürze, SENFSAATEN, Zitronensaftkonzentrat, Dextrose, Verdickungsmittel (Guarkernmehl), Stabil…	1	1	1	1	1	0	0																							118.324	494	4500	6800	8700	1297.54	0.118793	1826.81	63.8663	106.855	89.1908	34.236	0.194262
49	Bunter Bohnensalat mit Käse	Bon Fraîche Feinkost GmbH	2020-01-07	Weiße Bohnen (19%), Karotten, Käse in Salzlake gereift (12%), Mais, Sojabohnenkerne (8%), Kidneybohnen (8%), Paprika (7%), Zwiebeln, Schwarze Bohnen (5%), Rapsöl, Zucker, Balsamessig (Weißweinessig, Traubenmostkonzentrat), Branntweinessig, Knoblauch, Kräuter (Oregano, Thymian, Bohnenkraut, Petersilie, Majoran, Basilikum, Rosmarin), Gewürze (Pfeffer, Muskatnuss, Liebstöckel, Chili, Paprikapulver),…	Weiße Bohnen 19%, Karotten, KÄSE <in Salzlake gereift> 12%, Mais, SOJABOHNENKERNE 8%, Kidneybohnen 8%, Paprika 7%, Zwiebeln, Schwarze Bohnen 5%, Rapsöl, Zucker, Balsamessig (Weißweinessig, Traubenmostkonzentrat), Branntweinessig, Knoblauch, Kräuter (Oregano, Thymian, Bohnenkraut, Petersilie, Majoran, Basilikum, Rosmarin), Gewürze (Pfeffer, Muskatnuss, Liebstöckel, Chili, Paprikapulver), <getrockn…	Weiße Bohnen (19%), Karotten, Käse in Salzlake gereift (12%), Mais, Sojabohnenkerne (8%), Kidneybohnen (8%), Paprika (7%), Zwiebeln, Schwarze Bohnen (5%), Rapsöl, Zucker, Balsamessig (Weißweinessig, Traubenmostkonzentrat), Branntweinessig, Knoblauch, Kräuter (Oregano, Thymian, Bohnenkraut, Petersilie, Majoran, Basilikum, Rosmarin), Gewürze (Pfeffer, Muskatnuss, Liebstöckel, Chili, Paprikapulver),…	<Weiße> Bohnen 19%, Karotten, KÄSE <in Salzlake gereift> 12%, Mais, SOJABOHNENKERNE 8%, Kidneybohnen 8%, Paprika 7%, Zwiebeln, <Schwarze> Bohnen 5%, Rapsöl, Zucker, Balsamessig, Branntweinessig, Knoblauch, Kräuter (Oregano, Thymian, Bohnenkraut, Petersilie, Majoran, Basilikum, Rosmarin), Gewürze (Pfeffer, Muskatnuss, Liebstöckel, Chili, Paprikapulver), <getrockneter> Glukosesirup, Tomatenpulver, …	4																								4	0				124.425	521	5100	6500	10000	3205.51	0.0045469	1188.83	128.136	65.4348	126.472	35.5784	0.0500159
50	Rote Betesalat	Dr. Schrödter	2020-01-07	Rote Bete (67%), Wasser, Zwiebeln (7%), Zucker, Branntweinessig, Rapsöl, Knoblauch, jodiertes Speisesalz (Speisesalz, Kaliumjodat), Gewürze, Verdickungsmittel: Guarkernmehl.	Rote Bete 67%, Wasser, Zwiebeln 7%, Zucker, Branntweinessig, Rapsöl, Knoblauch, <jodiertes> Speisesalz (Speisesalz, Kaliumjodat), Gewürze, Verdickungsmittel (Guarkernmehl)	Rote Bete (67%), Wasser, Zwiebeln (7%), Zucker, Branntweinessig, Rapsöl, Knoblauch, jodiertes Speisesalz (Speisesalz, Kaliumjodat), Gewürze, Verdickungsmittel: Guarkernmehl.	Rote Bete 67%, Wasser, Zwiebeln 7%, Zucker, Branntweinessig, Rapsöl, Knoblauch, <jodiertes> Speisesalz, Gewürze, Verdickungsmittel (Guarkernmehl)	2							2	3	1	1																			105.81	442	1100	3000	17000	1862.35	0	838.652	20.1534	32.6649	60.5073	56.6115	0
51	Gurkensalat	Dr. Schrödter	2020-01-07	Gurken (65%), Wasser, Zucker, Branntweinessig, Säureregulator: Natriumacetate; Zwiebeln, Rapsöl, Kräuter, Speisesalz, Säuerungsmittel: Citronensäure; Gewürze.	Gurken 65%, Wasser, Zucker, Branntweinessig, Säureregulator (Natriumacetate), Zwiebeln, Rapsöl, Kräuter, Speisesalz, Säuerungsmittel (Citronensäure), Gewürze	Gurken (65%), Wasser, Zucker, Branntweinessig, Säureregulator: Natriumacetate; Zwiebeln, Rapsöl, Kräuter, Speisesalz, Säuerungsmittel: Citronensäure; Gewürze.	Gurken 65%, Wasser, Zucker, Branntweinessig, Säureregulator (Natriumacetate), Zwiebeln, Rapsöl, Kräuter, Speisesalz, Säuerungsmittel (Citronensäure), Gewürze	2							2	3	1	1																			58.1957	244	500	1100	10000	656.114	0	266.498	13.7849	22.8812	27.7516	10.8735	0
52	Möhrensalat	Dr. Schrödter	2020-01-07	Möhren (70%), Wasser, Zucker, Branntweinessig, Zwiebeln (3%), Rapsöl, Apfelsaftkonzentrat, Speisesalz, Schnittlauch, Zitronensaft, Säureregulator: Natriumacetate.	Möhren 70%, Wasser, Zucker, Branntweinessig, Zwiebeln 3%, Rapsöl, Apfelsaftkonzentrat, Speisesalz, Schnittlauch, Zitronensaft, Säureregulator (Natriumacetate)	Möhren (70%), Wasser, Zucker, Branntweinessig, Zwiebeln (3%), Rapsöl, Apfelsaftkonzentrat, Speisesalz, Schnittlauch, Zitronensaft, Säureregulator: Natriumacetate.	Möhren 70%, Wasser, Zucker, Branntweinessig, Zwiebeln 3%, Rapsöl, Apfelsaftkonzentrat, Speisesalz, Schnittlauch, Zitronensaft, Säureregulator (Natriumacetate)	2							2	3	1	1																			86.0155	360	600	2200	15000	2184	0	729.445	79.6818	11.2038	126.397	12.7397	0
53	Rettichsalat	Dr. Schrödter	2020-01-07	Rettich (25%), Weißkohl (24%), Wasser, Gurken (16%), Zucker, Rapsöl, Schnittlauch (1%), Apfelessig, Speisesalz, Säureregulator: Natriumacetate; Kräuter, Meerrettich, Branntweinessig, Dextrose, Gewürze.	Rettich 25%, Weißkohl 24%, Wasser, Gurken 16%, Zucker, Rapsöl, Schnittlauch 1%, Apfelessig, Speisesalz, Säureregulator (Natriumacetate), Kräuter, Meerrettich, Branntweinessig, Dextrose, Gewürze	Rettich (25%), Weißkohl (24%), Wasser, Gurken (16%), Zucker, Rapsöl, Schnittlauch (1%), Apfelessig, Speisesalz, Säureregulator: Natriumacetate; Kräuter, Meerrettich, Branntweinessig, Dextrose, Gewürze.	Rettich 25%, Weißkohl 24%, Wasser, Gurken 16%, Zucker, Rapsöl, Schnittlauch 1%, Apfelessig, Speisesalz, Säureregulator (Natriumacetate), Kräuter, Meerrettich, Branntweinessig, Dextrose, Gewürze	2							2	3	1	1																			65.1229	273	800	2600	8800	1263.4	0	903.734	22.8353	26.3366	73.5721	15.9322	0
54	Zazikisalat	Dr. Schrödter	2020-01-07	Weißkohl (35%), Gurken (15%), Paprika (14%), Rapsöl, Wasser, Zucker, Joghurterzeugnis (4%), Knoblauch, Maisstärke, Zwiebeln, Eigelb, Branntweinessig, Kräuter, Gewürze, Speisesalz, Senfsaaten, Dextrose, Säureregulator: Natriumacetate; Verdickungsmittel: Guarkernmehl, Xanthan.	Weißkohl 35%, Gurken 15%, Paprika 14%, Rapsöl, Wasser, Zucker, JOGHURTERZEUGNIS 4%, Knoblauch, Maisstärke, Zwiebeln, EIGELB, Branntweinessig, Kräuter, Gewürze, Speisesalz, SENFSAATEN, Dextrose, Säureregulator (Natriumacetate), Verdickungsmittel (Guarkernmehl, Xanthan)	Weißkohl (35%), Gurken (15%), Paprika (14%), Rapsöl, Wasser, Zucker, Joghurterzeugnis (4%), Knoblauch, Maisstärke, Zwiebeln, Eigelb, Branntweinessig, Kräuter, Gewürze, Speisesalz, Senfsaaten, Dextrose, Säureregulator: Natriumacetate; Verdickungsmittel: Guarkernmehl, Xanthan.	Weißkohl 35%, Gurken 15%, Paprika 14%, Rapsöl, Wasser, Zucker, JOGHURTERZEUGNIS 4%, Knoblauch, Maisstärke, Zwiebeln, EIGELB, Branntweinessig, Kräuter, Gewürze, Speisesalz, SENFSAATEN, Dextrose, Säureregulator (Natriumacetate), Verdickungsmittel (Guarkernmehl, Xanthan)	2							1	1	0	1																			141.599	619	1100	11000	10000	2629.01	0.108762	2616.55	41.1041	63.9097	171.048	25.2886	0.0502658
55	Broccolisalat	Dr. Schrödter	2020-01-07	Broccoli (24%), Rapsöl, Wasser, Karotten (14%), Mais (10%), Frühlingszwiebeln (4%), Zucker, Zwiebeln, Maisstärke, Eigelb, Branntweinessig, Kräuter, Gewürze, Speisesalz, Senfsaaten, Dextrose, Verdickungsmittel: Guarkernmehl, Säuerungsmittel: Essigsäure.	Broccoli 24%, Rapsöl, Wasser, Karotten 14%, Mais 10%, Frühlingszwiebeln 4%, Zucker, Zwiebeln, Maisstärke, EIGELB, Branntweinessig, Kräuter, Gewürze, Speisesalz, SENFSAATEN, Dextrose, Verdickungsmittel (Guarkernmehl), Säuerungsmittel (Essigsäure)	Broccoli (24%), Rapsöl, Wasser, Karotten (14%), Mais (10%), Frühlingszwiebeln (4%), Zucker, Zwiebeln, Maisstärke, Eigelb, Branntweinessig, Kräuter, Gewürze, Speisesalz, Senfsaaten, Dextrose, Verdickungsmittel: Guarkernmehl, Säuerungsmittel: Essigsäure.	Broccoli 24%, Rapsöl, Wasser, Karotten 14%, Mais 10%, Frühlingszwiebeln 4%, Zucker, Zwiebeln, Maisstärke, EIGELB, Branntweinessig, Kräuter, Gewürze, Speisesalz, SENFSAATEN, Dextrose, Verdickungsmittel (Guarkernmehl), Säuerungsmittel (Essigsäure)	2							2	2	0	1																			203.424	964	2000	20000	10000	2565.64	0.157203	3190.46	75.5071	81.0158	151.275	23.3309	0.0563453
56	NUDEL HACKBÄLLCHEN SALAT	Kaufland Warenhandel GmbH & Co. KG	2019-12-16	Gegarte Nudeln (29%) (Hartweizengrieß, Wasser, Rapsöl), Alte Zunft-Dressing (20%) [Rapsöl (64%), Wasser, Eiklar, Zwiebeln, Speisesalz, Branntweinessig, Zucker, Eigelb, Speisewürze, Senfsaat, Knoblauch, Gewürze, Gewürzextrakt], Frisée, gegarte Hackbällchen (12%) [Schweinefleisch (60%), Rindfleisch (20%), Paniermehl (Weizenmehl, Speisesalz, Hefe), Zwiebeln, Wasser, Vollei, Gewürze (enthält Senf), S…	<Gegarte> Nudeln 29% (HARTWEIZENGRIEß, Wasser, Rapsöl), Alte Zunft-Dressing 20% (Rapsöl 64%, Wasser, EIKLAR, Zwiebeln, Speisesalz, Branntweinessig, Zucker, EIGELB, Speisewürze, SENFSAAT, Knoblauch, Gewürze, Gewürzextrakt), Frisée, <gegarte> Hackbällchen 12% (Schweinefleisch 60%, Rindfleisch 20%, Paniermehl (WEIZENMEHL, Speisesalz, Hefe), Zwiebeln, Wasser, VOLLEI, Gewürze <enthält SENF>, Speisesal…	Gegarte Nudeln (29%) (Hartweizengrieß, Wasser, Rapsöl), Alte Zunft-Dressing (20%) [Rapsöl (64%), Wasser, Eiklar, Zwiebeln, Speisesalz, Branntweinessig, Zucker, Eigelb, Speisewürze, Senfsaat, Knoblauch, Gewürze, Gewürzextrakt], Frisée, gegarte Hackbällchen (12%) [Schweinefleisch (60%), Rindfleisch (20%), Paniermehl (Weizenmehl, Speisesalz, Hefe), Zwiebeln, Wasser, Vollei, Gewürze (enthält Senf), S…	<Gegarte> Nudeln 29%, Alte Zunft-Dressing 20% (Rapsöl 12,8%, Wasser, EIKLAR, Zwiebeln, Speisesalz, Branntweinessig, Zucker, EIGELB, Speisewürze, SENFSAAT, Knoblauch, Gewürze, Gewürzextrakt), Frisée, <gegarte> Hackbällchen 12% (Schweinefleisch 7,2%, Rindfleisch 2,4%, Paniermehl, Zwiebeln, Wasser, VOLLEI, Gewürze <enthält SENF>, Speisesalz, Lauchpulver, Karottenpulver, Gewürzextrakte, Zwiebelextrak…	1	2	1	1	2	1	1																							208.599	1028	4600	19000	14000	1572.19	0.106356	2583.05	73.3872	63.8565	104.697	25.9654	0.148073
57	KARTOFFEL HÄHNCHEN SALAT	Kaufland Warenhandel GmbH & Co. KG	2019-12-16	Gegarte Kartoffeln (31%) [Kartoffel (92%), Sonnenblumenöl, Kräuter-Gewürzmischung], American-Dressing (28%) [Wasser, Rapsöl, Zucker, Gurken, Magermilchjoghurt, Sahne, Branntweinessig, Karotten, Tomaten (3,4%), Orangensaft aus Orangensaftkonzentrat, Eigelb, Maisstärke, Gewürze, Speisesalz, Meerrettich, Zitronensaft aus Zitronensaftkonzentrat, Senfsaat, Fruktose, Kräuter, Verdickungsmittel (Carrage…	<Gegarte> Kartoffeln 31% (Kartoffel 92%, Sonnenblumenöl, Kräuter-Gewürzmischung), American-Dressing 28% (Wasser, Rapsöl, Zucker, Gurken, MAGERMILCHJOGHURT, SAHNE, Branntweinessig, Karotten, Tomaten 3,4%, Orangensaft <aus Orangensaftkonzentrat>, EIGELB, Maisstärke, Gewürze, Speisesalz, Meerrettich, Zitronensaft <aus Zitronensaftkonzentrat>, SENFSAAT, Fruktose, Kräuter, Verdickungsmittel (Carrageen…	Gegarte Kartoffeln (31%) [Kartoffel (92%), Sonnenblumenöl, Kräuter-Gewürzmischung], American-Dressing (28%) [Wasser, Rapsöl, Zucker, Gurken, Magermilchjoghurt, Sahne, Branntweinessig, Karotten, Tomaten (3,4%), Orangensaft aus Orangensaftkonzentrat, Eigelb, Maisstärke, Gewürze, Speisesalz, Meerrettich, Zitronensaft aus Zitronensaftkonzentrat, Senfsaat, Fruktose, Kräuter, Verdickungsmittel (Carrage…	<Gegarte> Kartoffeln 31% (Kartoffel 28,52%, Sonnenblumenöl, Kräuter-Gewürzmischung), American-Dressing 28% (Wasser, Rapsöl, Zucker, Gurken, MAGERMILCHJOGHURT, SAHNE, Branntweinessig, Karotten, Tomaten 3,4%, Orangensaft <aus Orangensaftkonzentrat>, EIGELB, Maisstärke, Gewürze, Speisesalz, Meerrettich, Zitronensaft <aus Zitronensaftkonzentrat>, SENFSAAT, Fruktose, Kräuter, Verdickungsmittel (Carrag…	1	2	1	1	1	1	2																							139.509	584	4300	8800	11000	709.672	0.366839	3882.11	46.5932	74.8868	87.4495	34.8798	0.273721
58	KARTOFFEL RINDFLEISCH SALAT	Kaufland Warenhandel GmbH & Co. KG	2019-12-16	Dressing Sylter Art (28%) [Wasser, Rapsöl, Zwiebeln (12%), Zucker, Wein-Branntweinessig, Tapiokastärke, Eigelb, Speisesalz, Senfsaaten, Gewürze, Speisewürze, Säuerungsmittel: Citronensäure, Säureregulator: Natriumacetate, Verdickungsmittel (Carrageen, Xanthan)], gegarte Kartoffeln (22%) [Kartoffeln (92%), Sonnenblumenöl, Kräuter-Gewürzmischung], gebratenes Rindfleisch (11%) [Rindfleisch (92%), Wa…	Dressing Sylter Art 28% (Wasser, Rapsöl, Zwiebeln 12%, Zucker, Wein-Branntweinessig, Tapiokastärke, EIGELB, Speisesalz, SENFSAATEN, Gewürze, Speisewürze, Säuerungsmittel (Citronensäure), Säureregulator (Natriumacetate), Verdickungsmittel (Carrageen, Xanthan)), <gegarte> Kartoffeln 22% (Kartoffeln 92%, Sonnenblumenöl, Kräuter-Gewürzmischung), <gebratenes> Rindfleisch 11% (Rindfleisch 92%, Wasser, …	Dressing Sylter Art (28%) [Wasser, Rapsöl, Zwiebeln (12%), Zucker, Wein-Branntweinessig, Tapiokastärke, Eigelb, Speisesalz, Senfsaaten, Gewürze, Speisewürze, Säuerungsmittel: Citronensäure, Säureregulator: Natriumacetate, Verdickungsmittel (Carrageen, Xanthan)], gegarte Kartoffeln (22%) [Kartoffeln (92%), Sonnenblumenöl, Kräuter-Gewürzmischung], gebratenes Rindfleisch (11%) [Rindfleisch (92%), Wa…	Dressing Sylter Art 28% (Wasser, Rapsöl, Zwiebeln 3,36%, Zucker, Branntweinessig, Tapiokastärke, EIGELB, Speisesalz, SENFSAATEN, Gewürze, Speisewürze, Säuerungsmittel (Citronensäure), Säureregulator (Natriumacetate), Verdickungsmittel (Carrageen, Xanthan)), <gegarte> Kartoffeln 22% (Kartoffeln 20,24%, Sonnenblumenöl, Kräuter-Gewürzmischung), <gebratenes> Rindfleisch 11%, <rote> Kidneybohnen 8,5%,…	1	2	1	1	2	1	2																							154.566	563	4000	8500	10000	3221.28	0.141854	3053.19	83.7507	53.2981	100.156	28.5759	0.295449
59	BULGUR ZIEGENKÄSE CRANBERRY SALAT	Kaufland Warenhandel GmbH & Co. KG	2019-12-16	Gegarter Bulgur (28%) [Bulgur (Weizen), Wasser], Himbeer-Balsamico-Dressing (28%) [Wasser, Himbeeren (25%), Balsamicoessig (7,9%) (Branntweinessig, Traubenmostkonzentrat, Konservierungsstoff: Natriumsulfit), Zucker, Rapsöl, Honig, Speisesalz, Traubenzucker, Verdickungsmittel (Carrageen, Xanthan), Gewürze, Fruktose, Zitronensaft aus Zitronensaftkonzentrat, Kräuter, Zwiebeln, Senfsaat, Gewürzextrak…	<Gegarter> Bulgur 28% (Bulgur (WEIZEN), Wasser), Himbeer-Balsamico-Dressing 28% (Wasser, Himbeeren 25%, Balsamicoessig 7,9% (Branntweinessig, Traubenmostkonzentrat, Konservierungsstoff (NATRIUMSULFIT)), Zucker, Rapsöl, Honig, Speisesalz, Traubenzucker, Verdickungsmittel (Carrageen, Xanthan), Gewürze, Fruktose, Zitronensaft <aus Zitronensaftkonzentrat>, Kräuter, Zwiebeln, SENFSAAT, Gewürzextrakt, …	Gegarter Bulgur (28%) [Bulgur (Weizen), Wasser], Himbeer-Balsamico-Dressing (28%) [Wasser, Himbeeren (25%), Balsamicoessig (7,9%) (Branntweinessig, Traubenmostkonzentrat, Konservierungsstoff: Natriumsulfit), Zucker, Rapsöl, Honig, Speisesalz, Traubenzucker, Verdickungsmittel (Carrageen, Xanthan), Gewürze, Fruktose, Zitronensaft aus Zitronensaftkonzentrat, Kräuter, Zwiebeln, Senfsaat, Gewürzextrak…	<Gegarter> Bulgur 28%, Himbeer-Balsamico-Dressing 28% (Wasser, Himbeeren 7%, Balsamicoessig 2,2%, Zucker, Rapsöl, Honig, Speisesalz, Traubenzucker, Verdickungsmittel (Carrageen, Xanthan), Gewürze, Fruktose, Zitronensaft <aus Zitronensaftkonzentrat>, Kräuter, Zwiebeln, SENFSAAT, Gewürzextrakt, Lauch, Sonnenblumenöl), Frisée, Apfel 8%, Radicchio, Cranberries 5% (<getrocknete> Cranberries, Zucker, S…	1	2	3	1	3	1	2																							114.773	418	2300	2900	14000	2727.22	0.0205192	1550.36	73.0503	45.0733	65.7898	23.3189	0.00820769
60	GOUDA SCHINKEN SALAT	Kaufland Warenhandel GmbH & Co. KG	2019-12-16	Joghurt-Dressing (33%) [Wasser, Joghurt (14%) (Magermilch, Stabilisator: Pektin, Joghurtkulturen), Rapsöl, Weinessig, Zucker, Vollmilchpulver, Meersalz, Maisstärke, Eigelb, Branntweinessig, Kräuter, Gewürze, Speisesalz, Senfsaat, Traubenzucker, Verdickungsmittel (Guarkernmehl, Xanthan), Säuerungsmittel: Citronensäure], Cocktailtomaten, Frisée, Karotten, Kochschinken (6%) [Schweinefleisch (94%), S…	Joghurt-Dressing 33% (Wasser, Joghurt 14% (MAGERMILCH, Stabilisator (Pektin), Joghurtkulturen), Rapsöl, Weinessig, Zucker, VOLLMILCHPULVER, Meersalz, Maisstärke, EIGELB, Branntweinessig, Kräuter, Gewürze, Speisesalz, SENFSAAT, Traubenzucker, Verdickungsmittel (Guarkernmehl, Xanthan), Säuerungsmittel (Citronensäure)), Cocktailtomaten, Frisée, Karotten, Kochschinken 6% (Schweinefleisch 94%, Speises…	Joghurt-Dressing (33%) [Wasser, Joghurt (14%) (Magermilch, Stabilisator: Pektin, Joghurtkulturen), Rapsöl, Weinessig, Zucker, Vollmilchpulver, Meersalz, Maisstärke, Eigelb, Branntweinessig, Kräuter, Gewürze, Speisesalz, Senfsaat, Traubenzucker, Verdickungsmittel (Guarkernmehl, Xanthan), Säuerungsmittel: Citronensäure], Cocktailtomaten, Frisée, Karotten, Kochschinken (6%) [Schweinefleisch (94%), S…	Joghurt-Dressing 33% (Wasser, Magermilchjoghurt 4,62%, Joghurtkulturen, Rapsöl, Weinessig, Zucker, VOLLMILCHPULVER, Meersalz, Maisstärke, EIGELB, Branntweinessig, Kräuter, Gewürze, Speisesalz, SENFSAAT, Traubenzucker, Verdickungsmittel (Guarkernmehl, Xanthan), Säuerungsmittel (Citronensäure)), Cocktailtomaten, Frisée, Karotten, Kochschinken 6%, 6% GOUDA <Fettgehalt i. Tr. 48%>, Croutons 6%, Lollo…	1	1	1	1	1	0	0																							149.645	545	4400	8600	8600	3143.61	0.119508	2270.81	92.036	91.9549	84.8588	22.5904	0.21457
61	TOMATE MAIS SALAT	Kaufland Warenhandel GmbH & Co. KG	2019-12-16	French-Dressing (33%) [Wasser, Rapsöl, Magermilchjoghurt, Zucker, Branntweinessig, Maisstärke, Speisesalz, Senfsaat, Eigelb, Gewürze, Fruktose, Zitronensaft aus Zitronensaftkonzentrat, Verdickungsmittel (Guarkernmehl, Xanthan, Johannisbrotkernmehl), Kräuter, Aroma, Zwiebeln, Gewürzextrakt, Lauch, Sonnenblumenöl], Cocktailtomaten (16%), Weißkraut, Gemüsemais (10%) (Mais, Wasser, Speisesalz), Karot…	French-Dressing 33% (Wasser, Rapsöl, MAGERMILCHJOGHURT, Zucker, Branntweinessig, Maisstärke, Speisesalz, SENFSAAT, EIGELB, Gewürze, Fruktose, Zitronensaft <aus Zitronensaftkonzentrat>, Verdickungsmittel (Guarkernmehl, Xanthan, Johannisbrotkernmehl), Kräuter, Aroma, Zwiebeln, Gewürzextrakt, Lauch, Sonnenblumenöl), Cocktailtomaten 16%, Weißkraut, Gemüsemais 10% (Mais, Wasser, Speisesalz), Karotten,…	French-Dressing (33%) [Wasser, Rapsöl, Magermilchjoghurt, Zucker, Branntweinessig, Maisstärke, Speisesalz, Senfsaat, Eigelb, Gewürze, Fruktose, Zitronensaft aus Zitronensaftkonzentrat, Verdickungsmittel (Guarkernmehl, Xanthan, Johannisbrotkernmehl), Kräuter, Aroma, Zwiebeln, Gewürzextrakt, Lauch, Sonnenblumenöl], Cocktailtomaten (16%), Weißkraut, Gemüsemais (10%) (Mais, Wasser, Speisesalz), Karot…	French-Dressing 33% (Wasser, Rapsöl, MAGERMILCHJOGHURT, Zucker, Branntweinessig, Maisstärke, Speisesalz, SENFSAAT, EIGELB, Gewürze, Fruktose, Zitronensaft <aus Zitronensaftkonzentrat>, Verdickungsmittel (Guarkernmehl, Xanthan, Johannisbrotkernmehl), Kräuter, Aroma, Zwiebeln, Gewürzextrakt, Lauch, Sonnenblumenöl), Cocktailtomaten 16%, Weißkraut, Gemüsemais 10%, Karotten, Endivie, Radicchio, Frisée…	1	1	3	1	1	0	0																							102.603	374	1300	5900	7200	2348.15	0.0612525	1997.46	55.0609	48.2975	95.1605	31.6279	0.0377693
62	HÄHNCHEN GOUDA SALAT	Kaufland Warenhandel GmbH & Co. KG	2019-12-16	Senf-Dressing (33%) [Wasser, Zucker, Rapsöl, Weinessig, Senf (4%) (Wasser, Senfsaaten, Branntweinessig, Speisesalz, Sherryessig, Zucker, Gewürze), Eigelb, Meersalz, Verdickungsmittel: Xanthan, Gewürze], gebratene Hähnchenbrustfiletwürfel mit Milcheiweiß (10%) [Hähnchenbrustfilet (95%), Maisstärke, Speisesalz, Traubenzucker, Zucker, Stabilisator: Triphosphat, Milcheiweiß], Gouda (48% Fett i.Tr.) (…	Senf-Dressing 33% (Wasser, Zucker, Rapsöl, Weinessig, Senf 4% (Wasser, SENFSAATEN, Branntweinessig, Speisesalz, Sherryessig, Zucker, Gewürze), EIGELB, Meersalz, Verdickungsmittel (Xanthan), Gewürze), <gebratene> Hähnchenbrustfiletwürfel <mit Milcheiweiß> 10% (Hähnchenbrustfilet 95%, Maisstärke, Speisesalz, Traubenzucker, Zucker, Stabilisator (Triphosphat), MILCHEIWEIß), GOUDA <Fettgehalt i. Tr. 4…	Senf-Dressing (33%) [Wasser, Zucker, Rapsöl, Weinessig, Senf (4%) (Wasser, Senfsaaten, Branntweinessig, Speisesalz, Sherryessig, Zucker, Gewürze), Eigelb, Meersalz, Verdickungsmittel: Xanthan, Gewürze], gebratene Hähnchenbrustfiletwürfel mit Milcheiweiß (10%) [Hähnchenbrustfilet (95%), Maisstärke, Speisesalz, Traubenzucker, Zucker, Stabilisator: Triphosphat, Milcheiweiß], Gouda (48% Fett i.Tr.) (…	Senf-Dressing 33% (Wasser, Zucker, Rapsöl, Weinessig, Senf 4%, EIGELB, Meersalz, Verdickungsmittel (Xanthan), Gewürze), <gebratene> Hähnchenbrustfiletwürfel <mit Milcheiweiß> 10%, GOUDA <Fettgehalt i. Tr. 48%> 10%, Cocktailtomaten 10%, Frisée, Karotten, Lollo Bionda, Lollo Rosso, Gemüsemais, Radicchio	1	1	1	1	4	0	0																							142.104	595	5500	9200	9000	639.408	0.127269	1402.04	38.476	60.4049	101.543	19.5333	0.253383
63	KÄSE CROUTONS SALAT	Kaufland Warenhandel GmbH & Co. KG	2019-12-16	Balsamico-Dressing (33%) [Wasser, Aceto Balsamico di Modena IGP (13%) (Branntweinessig, Traubenmostkonzentrat, Konservierungsstoff: Natriumsulfit, Farbstoff: Zuckerkulör), Zucker, Branntweinessig, Speisesalz, Olivenöl, Traubenzucker, Rapsöl, Verdickungsmittel (Carrageen, Xanthan), Säureregulator: Natriumacetat, Kräuter, Fruktose, Gewürze, Aroma, Zwiebeln, Senfsaat, Lauch, Sonnenblumenöl), Weißkra…	Balsamico-Dressing 33% (Wasser, Aceto Balsamico di Modena IGP 13% (Branntweinessig, Traubenmostkonzentrat, Konservierungsstoff (NATRIUMSULFIT), Farbstoff (Zuckerkulör)), Zucker, Branntweinessig, Speisesalz, Olivenöl, Traubenzucker, Rapsöl, Verdickungsmittel (Carrageen, Xanthan), Säureregulator (Natriumacetat), Kräuter, Fruktose, Gewürze, Aroma, Zwiebeln, SENFSAAT, Lauch, Sonnenblumenöl), Weißkrau…	Balsamico-Dressing (33%) [Wasser, Aceto Balsamico di Modena IGP (13%) (Branntweinessig, Traubenmostkonzentrat, Konservierungsstoff: Natriumsulfit, Farbstoff: Zuckerkulör), Zucker, Branntweinessig, Speisesalz, Olivenöl, Traubenzucker, Rapsöl, Verdickungsmittel (Carrageen, Xanthan), Säureregulator: Natriumacetat, Kräuter, Fruktose, Gewürze, Aroma, Zwiebeln, Senfsaat, Lauch, Sonnenblumenöl), Weißkra…	Balsamico-Dressing 33% (Wasser, Aceto Balsamico di Modena IGP 13%, Zucker, Branntweinessig, Speisesalz, Olivenöl, Traubenzucker, Rapsöl, Verdickungsmittel (Carrageen, Xanthan), Säureregulator (Natriumacetat), Kräuter, Fruktose, Gewürze, Aroma, Zwiebeln, SENFSAAT, Lauch, Sonnenblumenöl), Weißkraut, Endivie, Croutons 8%, Frisée, Hartkäse 5%, Lollo Rosso, Radicchio, Karotte, Lollo Bionda	1	1	3	1	3	0	0																							108.61	396	3300	3900	11000	2415.38	0.00577679	2265.36	51.0528	44.7047	83.9322	29.7474	0.0256746
64	QUINOA ZIEGENKÄSE SALAT	Kaufland Warenhandel GmbH & Co. KG	2019-12-16	Senf-Dressing (33%) [Wasser, Zucker, Rapsöl, Weinessig, Senf (4%) (Wasser, Senfsaaten, Branntweinessig, Speisesalz, Sherryessig, Zucker, Gewürze), Eigelb, Meersalz, Verdickungsmittel: Xanthan, Gewürze], gegarter Quinoa (20%) (Quinoa, Wasser), Rucola, Feldsalat, Kochschinken (7%) [Schweinefleisch (94%), Speisesalz (2,5%), Traubenzucker, Gewürzextrakte, Stabilisatoren (Triphosphate, Diphosphate), A…	Senf-Dressing 33% (Wasser, Zucker, Rapsöl, Weinessig, Senf 4% (Wasser, SENFSAATEN, Branntweinessig, Speisesalz, Sherryessig, Zucker, Gewürze), EIGELB, Meersalz, Verdickungsmittel (Xanthan), Gewürze), <gegarter> Quinoa 20% (Quinoa, Wasser), Rucola, Feldsalat, Kochschinken 7% (Schweinefleisch 94%, Speisesalz 2,5%, Traubenzucker, Gewürzextrakte, Stabilisatoren (Triphosphate, Diphosphate), Antioxidat…	Senf-Dressing (33%) [Wasser, Zucker, Rapsöl, Weinessig, Senf (4%) (Wasser, Senfsaaten, Branntweinessig, Speisesalz, Sherryessig, Zucker, Gewürze), Eigelb, Meersalz, Verdickungsmittel: Xanthan, Gewürze], gegarter Quinoa (20%) (Quinoa, Wasser), Rucola, Feldsalat, Kochschinken (7%) [Schweinefleisch (94%), Speisesalz (2,5%), Traubenzucker, Gewürzextrakte, Stabilisatoren (Triphosphate, Diphosphate), A…	Senf-Dressing 33% (Wasser, Zucker, Rapsöl, Weinessig, Senf 4%, EIGELB, Meersalz, Verdickungsmittel (Xanthan), Gewürze), <gegarter> Quinoa 20%, Rucola, Feldsalat, Kochschinken 7%, Ziegenfrischkäse 5%, Croutons 5%, Rote Bete, Radicchio, Rosinen 2%	1	2	1	1	4	1	2																							182.065	668	4400	8500	16000	1520.37	0.23256	2961.39	107.206	63.3476	79.2393	33.8532	0.105416
65	BIFTEKI TOMATEN SALAT	Kaufland Warenhandel GmbH & Co. KG	2019-12-16	Eissalat, Kräuter-Knoblauch-Dressing (28%) [Wasser, Rapsöl, Weinessig, Apfelsaft aus Apfelsaftkonzentrat, Zucker, Kräuter (3,9%), Speisesalz, Knoblauch (1,2%), Zwiebeln, Traubenzucker, Verdickungsmittel (Carrageen, Xanthan), Gewürze, Senfsaat, Branntweinessig, Säuerungsmittel: Citronensäure], Radicchio, Geflügelbifteki (11%) [Geflügelfleisch (78%) (Pute, Hähnchen), Joghurt (10%), Feta (4%) (Schaf…	Eissalat, Kräuter-Knoblauch-Dressing 28% (Wasser, Rapsöl, Weinessig, Apfelsaft <aus Apfelsaftkonzentrat>, Zucker, Kräuter 3,9%, Speisesalz, Knoblauch 1,2%, Zwiebeln, Traubenzucker, Verdickungsmittel (Carrageen, Xanthan), Gewürze, SENFSAAT, Branntweinessig, Säuerungsmittel (Citronensäure)), Radicchio, Geflügelbifteki 11% (Geflügelfleisch 78% (Pute, Hähnchen), JOGHURT 10%, Feta 4% (SCHAFSMILCH, ZIE…	Eissalat, Kräuter-Knoblauch-Dressing (28%) [Wasser, Rapsöl, Weinessig, Apfelsaft aus Apfelsaftkonzentrat, Zucker, Kräuter (3,9%), Speisesalz, Knoblauch (1,2%), Zwiebeln, Traubenzucker, Verdickungsmittel (Carrageen, Xanthan), Gewürze, Senfsaat, Branntweinessig, Säuerungsmittel: Citronensäure], Radicchio, Geflügelbifteki (11%) [Geflügelfleisch (78%) (Pute, Hähnchen), Joghurt (10%), Feta (4%) (Schaf…	Eissalat, Kräuter-Knoblauch-Dressing 28% (Wasser, Rapsöl, Weinessig, Apfelsaft <aus Apfelsaftkonzentrat>, Zucker, Kräuter 3,9%, Speisesalz, Knoblauch 1,2%, Zwiebeln, Traubenzucker, Verdickungsmittel (Carrageen, Xanthan), Gewürze, SENFSAAT, Branntweinessig, Säuerungsmittel (Citronensäure)), Radicchio, Geflügelbifteki 11% (Geflügelfleisch 8,58% (Pute, Hähnchen), JOGHURT 1,1%, Feta 0,44%, Schmelzkäs…	1	2	1	1	3	0	0																							76.2776	320	3000	4900	4500	1181.29	0.0183261	1001.73	45.1038	39.3161	85.1742	26.97	0.0550543
66	EDAMAME SALAT	Natsu Foods GmbH & Co. KG	2019-12-16	Edamame-Salat: Sojabohnen 39%, Quinoa gegart 32% (Quinoa, Wasser), rote Paprika 7,6%, Karotte 7,6%, Zucchini, Frühlingszwiebeln 3,2%, Petersilie. Misodressing: Sojabohnenpaste 61% (Wasser, Sojabohnen, Reis, Speisesalz), Reisessig, Wasser, Zucker.	Edamame-Salat (SOJABOHNE 39%, Quinoa <gegart> 32% (Quinoa, Wasser), Paprika <rot> 7,6%, Karotte 7,6%, Zucchini, Frühlingszwiebeln 3,2%, Petersilie), Misodressing (Sojabohnenpaste 61% (Wasser, SOJABOHNEN, Reis, Speisesalz), Reisessig, Wasser, Zucker)	Edamame-Salat: Sojabohnen 39%, Quinoa gegart 32% (Quinoa, Wasser), rote Paprika 7,6%, Karotte 7,6%, Zucchini, Frühlingszwiebeln 3,2%, Petersilie. Misodressing: Sojabohnenpaste 61% (Wasser, Sojabohnen, Reis, Speisesalz), Reisessig, Wasser, Zucker.	Edamame-Salat (SOJABOHNE 39%, Quinoa <gegart> 32%, Paprika <rot> 7,6%, Karotte 7,6%, Zucchini, Frühlingszwiebeln 3,2%, Petersilie), Misodressing (Sojabohnenpaste 61% (Wasser, SOJABOHNEN, Reis, Speisesalz), Reisessig, Wasser, Zucker)	4																								4	0				92.5182	380	6600	3300	6900	2367.91	0	540.304	241.313	97.3163	159.523	32.3855	0
67	Möhrensalat	Havita Berlin Frischgemüse GmbH	2019-12-16	70% Möhren, Äpfel, Zucker, Zitronensaft aus Zitronensaftkonzentrat.	70% Möhren, Äpfel, Zucker, Zitronensaft <aus Zitronensaftkonzentrat>	70% Möhren, Äpfel, Zucker, Zitronensaft aus Zitronensaftkonzentrat.	70% Möhren, Äpfel, Zucker, Zitronensaft <aus Zitronensaftkonzentrat>	2							2	0	1	2																			66.335	278	1300	2800	8800	2502.28	0	418.988	82.1858	12.3752	128.128	13.0255	0
68	Gurkensalat	Havita Berlin Frischgemüse GmbH	2019-12-16	90% Gurken, Rapsöl, Branntweinessig, Zucker, Dill, jodiertes Speisesalz (Speisesalz, Kaliumiodat), Pfeffer.	90% Gurken, Rapsöl, Branntweinessig, Zucker, Dill, <jodiertes> Speisesalz (Speisesalz, Kaliumiodat), Pfeffer	90% Gurken, Rapsöl, Branntweinessig, Zucker, Dill, jodiertes Speisesalz (Speisesalz, Kaliumiodat), Pfeffer.	90% Gurken, Rapsöl, Branntweinessig, Zucker, Dill, <jodiertes> Speisesalz, Pfeffer	2							2	3	1	2																			66.149	278	1300	2800	8800	2673.15	0	518.807	53.0163	89.4673	102.545	42.878	0
69	Bohnensalat	Havita Berlin Frischgemüse GmbH	2019-12-16	53% Bohnen (grüne Bohnen, Wasser, Speisesalz), Zwiebeln, Zucker, Branntweinessig, Rapsöl, jodiertes Speisesalz (Speisesalz, Kaliumiodat), Zitronensaft aus Zitronensaftkonzentrat, Kräuter, Gewürze.	53% Bohnen (grüne Bohnen, Wasser, Speisesalz), Zwiebeln, Zucker, Branntweinessig, Rapsöl, <jodiertes> Speisesalz (Speisesalz, Kaliumiodat), Zitronensaft <aus Zitronensaftkonzentrat>, Kräuter, Gewürze	53% Bohnen (grüne Bohnen, Wasser, Speisesalz), Zwiebeln, Zucker, Branntweinessig, Rapsöl, jodiertes Speisesalz (Speisesalz, Kaliumiodat), Zitronensaft aus Zitronensaftkonzentrat, Kräuter, Gewürze.	53% grüne Bohnen, Zwiebeln, Zucker, Branntweinessig, Rapsöl, <jodiertes> Speisesalz, Zitronensaft <aus Zitronensaftkonzentrat>, Kräuter, Gewürze	4																								4	0				66.6406	278	1300	2800	8800	1143.77	0	530.047	44.9057	63.841	157.646	32.2568	0
70	frischer Salatmix GALLO	Havita Berlin Frischgemüse GmbH	2019-12-16	Salat-Gemüsemischung (Frisée, Möhren, Cherrytomaten, Lollo Bionda, Lollo Rosso, Radicchio), 33% Senf-Dressing (Wasser, Zucker, Rapsöl, Weinessig (Wasser, Essig), Senf (Wasser, Senfkörner, Branntweinessig, Weißweinessig, Speisesalz, Zucker, Sherryessig, Gewürze), Speisesalz, Eigelb, Verdickungsmittel Xanthan, Gewürze), 10% Hähnchenbrust (Hähnchenbrustfleisch, Stärke, Speisesalz, Dextrose), Gemüsem…	Salat-Gemüsemischung (Frisée, Möhren, Cherrytomaten, Lollo Bionda, Lollo Rosso, Radicchio), 33% Senf-Dressing (Wasser, Zucker, Rapsöl, Weinessig (Wasser, Essig), Senf (Wasser, SENFKÖRNER, Branntweinessig, Weißweinessig, Speisesalz, Zucker, Sherryessig, Gewürze), Speisesalz, EIGELB, Verdickungsmittel (Xanthan), Gewürze), 10% Hähnchenbrust (Hähnchenbrustfleisch, Stärke, Speisesalz, Dextrose), Gemüs…	Salat-Gemüsemischung (Frisée, Möhren, Cherrytomaten, Lollo Bionda, Lollo Rosso, Radicchio), 33% Senf-Dressing (Wasser, Zucker, Rapsöl, Weinessig (Wasser, Essig), Senf (Wasser, Senfkörner, Branntweinessig, Weißweinessig, Speisesalz, Zucker, Sherryessig, Gewürze), Speisesalz, Eigelb, Verdickungsmittel Xanthan, Gewürze), 10% Hähnchenbrust (Hähnchenbrustfleisch, Stärke, Speisesalz, Dextrose), Gemüsem…	Salat-Gemüsemischung (Frisée, Möhren, Cherrytomaten, Lollo Bionda, Lollo Rosso, Radicchio), 33% Senf-Dressing (Wasser, Zucker, Rapsöl, Weinessig, Senf, Speisesalz, EIGELB, Verdickungsmittel (Xanthan), Gewürze), 10% Hähnchenbrust, Gemüsemais, Kidneybohnen <rot> <Konserve>	1	1	1	1	4	0	0																							84.8186	429	1700	8200	5100	923.104	0.130329	1212.52	43.7269	58.0482	46.867	28.5176	0.0531905
71	frischer Salatmix VEGETARIANO	Havita Berlin Frischgemüse GmbH	2019-12-16	Salat-Gemüsemischung (Endivien, Möhren, Frisée, Lollo Bionda, Lollo Rosso, Radicchio), 33% Joghurt-Dressing (Joghurt, Rapsöl, Wasser, Zucker, Branntweinessig, Senf (Wasser, Senfsaaten, Branntweinessig, Salz, Zucker, Gewürze), Eigelb, Speisesalz, modifizierte Stärke, Verdickungsmittel Xanthan, Gewürze, Kräuter), 10% Cherrytomaten, 7% Gemüsemais (Mais, Wasser, Speisesalz).	Salat-Gemüsemischung (Endivien, Möhren, Frisée, Lollo Bionda, Lollo Rosso, Radicchio), 33% Joghurt-Dressing (JOGHURT, Rapsöl, Wasser, Zucker, Branntweinessig, Senf (Wasser, SENFSAATEN, Branntweinessig, Salz, Zucker, Gewürze), EIGELB, Speisesalz, <modifizierte> Stärke, Verdickungsmittel (Xanthan), Gewürze, Kräuter), 10% Cherrytomaten, 7% Gemüsemais (Mais, Wasser, Speisesalz)	Salat-Gemüsemischung (Endivien, Möhren, Frisée, Lollo Bionda, Lollo Rosso, Radicchio), 33% Joghurt-Dressing (Joghurt, Rapsöl, Wasser, Zucker, Branntweinessig, Senf (Wasser, Senfsaaten, Branntweinessig, Salz, Zucker, Gewürze), Eigelb, Speisesalz, modifizierte Stärke, Verdickungsmittel Xanthan, Gewürze, Kräuter), 10% Cherrytomaten, 7% Gemüsemais (Mais, Wasser, Speisesalz).	Salat-Gemüsemischung (Endivien, Möhren, Frisée, Lollo Bionda, Lollo Rosso, Radicchio), 33% Joghurt-Dressing (JOGHURT, Rapsöl, Wasser, Zucker, Branntweinessig, Senf, EIGELB, Speisesalz, <modifizierte> Stärke, Verdickungsmittel (Xanthan), Gewürze, Kräuter), 10% Cherrytomaten, 7% Gemüsemais	1	1	3	1	1	0	0																							102.298	429	1700	8200	5100	1457.78	0.0323527	1939.44	54.4064	47.7648	69.6775	46.9477	0.0395477
72	Bunter Snack Salat	Havita Berlin Frischgemüse GmbH	2019-12-16	62% Salat-Gemüsemischung (Endivien, Frisée, Gemüsemais (Mais, Wasser, Speisesalz), Paprika, Radicchio), 38% Joghurt-Dressing (Wasser, Joghurt (32%), Rapsöl, Zucker, Kräuteressig, Eigelb, Speisesalz, modifizierte Stärke, Verdickungsmittel Xanthan, Gewürze (enthalten Senf), Kräuter, Sonnenblumenöl).	62% Salat-Gemüsemischung (Endivien, Frisée, Gemüsemais (Mais, Wasser, Speisesalz), Paprika, Radicchio), 38% Joghurt-Dressing (Wasser, JOGHURT 32%, Rapsöl, Zucker, Kräuteressig, EIGELB, Speisesalz, <modifizierte> Stärke, Verdickungsmittel (Xanthan), Gewürze <enthalten SENF>, Kräuter, Sonnenblumenöl)	62% Salat-Gemüsemischung (Endivien, Frisée, Gemüsemais (Mais, Wasser, Speisesalz), Paprika, Radicchio), 38% Joghurt-Dressing (Wasser, Joghurt (32%), Rapsöl, Zucker, Kräuteressig, Eigelb, Speisesalz, modifizierte Stärke, Verdickungsmittel Xanthan, Gewürze (enthalten Senf), Kräuter, Sonnenblumenöl).	62% Salat-Gemüsemischung (Endivien, Frisée, Gemüsemais, Paprika, Radicchio), 38% Joghurt-Dressing (Wasser, JOGHURT 12,16%, Rapsöl, Zucker, Kräuteressig, EIGELB, Speisesalz, <modifizierte> Stärke, Verdickungsmittel (Xanthan), Gewürze <enthalten SENF>, Kräuter, Sonnenblumenöl)	1	2	3	1	1	0	0																							105.018	440	1800	8400	5300	1078.8	0.105643	1825.88	48.0344	67.7027	68.9307	39.6321	0.0850103
73	Garten Snack Salat	Havita Berlin Frischgemüse GmbH	2019-12-16	62% Salat-Gemüsemischung (Endivien, Cherrytomaten, Frisée, Radicchio), 38% Joghurt-Dressing (Wasser, Joghurt (32%), Rapsöl, Zucker, Kräuteressig, Eigelb, Speisesalz, modifizierte Stärke, Verdickungsmittel Xanthan, Gewürze (enthalten Senf), Kräuter, Sonnenblumenöl).	62% Salat-Gemüsemischung (Endivien, Cherrytomaten, Frisée, Radicchio), 38% Joghurt-Dressing (Wasser, JOGHURT 32%, Rapsöl, Zucker, Kräuteressig, EIGELB, Speisesalz, <modifizierte> Stärke, Verdickungsmittel (Xanthan), Gewürze <enthalten SENF>, Kräuter, Sonnenblumenöl)	62% Salat-Gemüsemischung (Endivien, Cherrytomaten, Frisée, Radicchio), 38% Joghurt-Dressing (Wasser, Joghurt (32%), Rapsöl, Zucker, Kräuteressig, Eigelb, Speisesalz, modifizierte Stärke, Verdickungsmittel Xanthan, Gewürze (enthalten Senf), Kräuter, Sonnenblumenöl).	62% Salat-Gemüsemischung (Endivien, Cherrytomaten, Frisée, Radicchio), 38% Joghurt-Dressing (Wasser, JOGHURT 12,16%, Rapsöl, Zucker, Kräuteressig, EIGELB, Speisesalz, <modifizierte> Stärke, Verdickungsmittel (Xanthan), Gewürze <enthalten SENF>, Kräuter, Sonnenblumenöl)	1	2	3	1	1	0	0																							94.8551	398	1500	8200	3700	1229.28	0.0352185	2015.82	47.4694	48.585	52.0498	49.9036	0.0408634
74	Bauern Snack Salat	Havita Berlin Frischgemüse GmbH	2019-12-16	62% Salat-Gemüsemischung (Endivien, Frisée, Gemüsemais (Mais, Wasser, Speisesalz), Möhren, Radicchio), 38% Joghurt-Dressing (Wasser, Joghurt (32%), Rapsöl, Zucker, Kräuteressig, Eigelb, Speisesalz, modifizierte Stärke, Verdickungsmittel Xanthan, Gewürze (enthalten Senf), Kräuter, Sonnenblumenöl).	62% Salat-Gemüsemischung (Endivien, Frisée, Gemüsemais (Mais, Wasser, Speisesalz), Möhren, Radicchio), 38% Joghurt-Dressing (Wasser, JOGHURT 32%, Rapsöl, Zucker, Kräuteressig, EIGELB, Speisesalz, <modifizierte> Stärke, Verdickungsmittel (Xanthan), Gewürze <enthalten SENF>, Kräuter, Sonnenblumenöl)	62% Salat-Gemüsemischung (Endivien, Frisée, Gemüsemais (Mais, Wasser, Speisesalz), Möhren, Radicchio), 38% Joghurt-Dressing (Wasser, Joghurt (32%), Rapsöl, Zucker, Kräuteressig, Eigelb, Speisesalz, modifizierte Stärke, Verdickungsmittel Xanthan, Gewürze (enthalten Senf), Kräuter, Sonnenblumenöl).	62% Salat-Gemüsemischung (Endivien, Frisée, Gemüsemais, Möhren, Radicchio), 38% Joghurt-Dressing (Wasser, JOGHURT 12,16%, Rapsöl, Zucker, Kräuteressig, EIGELB, Speisesalz, <modifizierte> Stärke, Verdickungsmittel (Xanthan), Gewürze <enthalten SENF>, Kräuter, Sonnenblumenöl)	1	2	3	1	1	0	0																							104.01	436	1800	8300	5100	1507.34	0.00506209	1992.61	57.5276	60.3655	69.4993	63.3913	0.0306738
75	Winter-Mix Salat	Havita Berlin Frischgemüse GmbH	2019-12-17	Endivie, Gurken, Möhren, Weißkohl, Cherrytomaten, Gemüsemais (Mais, Wasser, Speisesalz), Radieschen, Feldsalat, Radicchio.	Endivie, Gurken, Möhren, Weißkohl, Cherrytomaten, Gemüsemais (Mais, Wasser, Speisesalz), Radieschen, Feldsalat, Radicchio	Endivie, Gurken, Möhren, Weißkohl, Cherrytomaten, Gemüsemais (Mais, Wasser, Speisesalz), Radieschen, Feldsalat, Radicchio.	Endivie, Gurken, Möhren, Weißkohl, Cherrytomaten, Gemüsemais, Radieschen, Feldsalat, Radicchio	1	2	4	0	0	0	0																							26.0237	110	1500	300	3400	1952.26	0	694.72	63.6044	44.2149	104.185	67.0416	0
76	Quattro Insalata	Havita Berlin Frischgemüse GmbH	2019-12-17	25% Gurkensalat (90% Gurken, Rapsöl, Branntweinessig, Zucker, Dill, jodiertes Speisesalz (Speisesalz, Kaliumiodat), Pfeffer), 25% Möhrensalat (70% Möhren, Äpfel, Zucker, Zitronensaft aus Zitronensaftkonzentrat), 25% Schopskasalat (41% Paprika, 30% Gurken, 10% Tomaten, 9% Zwiebeln, Branntweinessig, Zucker, Rapsöl, Käse 40% Fett i. Tr. in Salzlake gereift (past. Kuhmilch, Speisesalz, Kulturen, mikr…	25% Gurkensalat (90% Gurken, Rapsöl, Branntweinessig, Zucker, Dill, <jodiertes> Speisesalz (Speisesalz, Kaliumiodat), Pfeffer), 25% Möhrensalat (70% Möhren, Äpfel, Zucker, Zitronensaft <aus Zitronensaftkonzentrat>), 25% Schopskasalat (41% Paprika, 30% Gurken, 10% Tomaten, 9% Zwiebeln, Branntweinessig, Zucker, Rapsöl, KÄSE <Fettgehalt i. Tr. 40%> <in Salzlake gereift> (<past.> KUHMILCH, Speisesalz…	25% Gurkensalat (90% Gurken, Rapsöl, Branntweinessig, Zucker, Dill, jodiertes Speisesalz (Speisesalz, Kaliumiodat), Pfeffer), 25% Möhrensalat (70% Möhren, Äpfel, Zucker, Zitronensaft aus Zitronensaftkonzentrat), 25% Schopskasalat (41% Paprika, 30% Gurken, 10% Tomaten, 9% Zwiebeln, Branntweinessig, Zucker, Rapsöl, Käse 40% Fett i. Tr. in Salzlake gereift (past. Kuhmilch, Speisesalz, Kulturen, mikr…	25% Gurkensalat (22,5% Gurken, Rapsöl, Branntweinessig, Zucker, Dill, <jodiertes> Speisesalz, Pfeffer), 25% Möhrensalat (17,5% Möhren, Äpfel, Zucker, Zitronensaft <aus Zitronensaftkonzentrat>), 25% Schopskasalat (10,25% Paprika, 7,5% Gurken, 2,5% Tomaten, 2,25% Zwiebeln, Branntweinessig, Zucker, Rapsöl, KÄSE <Fettgehalt i. Tr. 40%> <in Salzlake gereift>, <jodiertes> Speisesalz, Gewürze), 25% Toma…	2							2	3	0	2																			55.4642	202	1000	1800	6600	1459.48	0.00339972	698.964	37.5126	37.8075	91.8133	15.3851	0.0151099
77	frischer Salatmix FRANCESCO	Havita Berlin Frischgemüse GmbH	2019-12-17	Salat-Gemüsemischung (Endivien, Möhren, Cherrytomaten, Lollo Bionda, Lollo Rosso, Radicchio), 33% Joghurt-Dressing (Joghurt, Rapsöl, Wasser, Zucker, Branntweinessig, Senf (Wasser, Senfsaaten, Branntweinessig, Salz, Zucker, Gewürze), Eigelb, Speisesalz, modifizierte Stärke, Verdickungsmittel Xanthan, Gewürze, Kräuter), 7% Croutons (Weizenmehl, Sonnenblumenöl, Speisesalz, Hefe), 6% Gouda, 6% Kochsc…	Salat-Gemüsemischung (Endivien, Möhren, Cherrytomaten, Lollo Bionda, Lollo Rosso, Radicchio), 33% Joghurt-Dressing (JOGHURT, Rapsöl, Wasser, Zucker, Branntweinessig, Senf (Wasser, SENFSAATEN, Branntweinessig, Salz, Zucker, Gewürze), EIGELB, Speisesalz, <modifizierte> Stärke, Verdickungsmittel (Xanthan), Gewürze, Kräuter), 7% Croutons (WEIZENMEHL, Sonnenblumenöl, Speisesalz, Hefe), 6% GOUDA, 6% Ko…	Salat-Gemüsemischung (Endivien, Möhren, Cherrytomaten, Lollo Bionda, Lollo Rosso, Radicchio), 33% Joghurt-Dressing (Joghurt, Rapsöl, Wasser, Zucker, Branntweinessig, Senf (Wasser, Senfsaaten, Branntweinessig, Salz, Zucker, Gewürze), Eigelb, Speisesalz, modifizierte Stärke, Verdickungsmittel Xanthan, Gewürze, Kräuter), 7% Croutons (Weizenmehl, Sonnenblumenöl, Speisesalz, Hefe), 6% Gouda, 6% Kochsc…	Salat-Gemüsemischung (Endivien, Möhren, Cherrytomaten, Lollo Bionda, Lollo Rosso, Radicchio), 33% Joghurt-Dressing (JOGHURT, Rapsöl, Wasser, Zucker, Branntweinessig, Senf, EIGELB, Speisesalz, <modifizierte> Stärke, Verdickungsmittel (Xanthan), Gewürze, Kräuter), 7% Croutons, 6% GOUDA, 6% Kochschinken	1	1	1	1	1	0	0																							179.508	654	4300	11300	9000	1903.1	0.301671	3563.43	103.751	70.0637	94.2807	30.8753	0.255928
78	NIZZA SALAT	Havita Berlin Frischgemüse GmbH	2019-12-17	Salat-Gemüsemischung 44% (Romana, Salanova Kopfsalat rot, Zwiebeln, Cherrytomaten), French-Dressing 33% (Wasser, Rapsöl, Senf 6% (Wasser, Senfsaaten, Branntweinessig, Speisesalz, Zucker, Gewürze, Gewürzextrakte), Zucker, Sahne, Eigelb, Branntweinessig, Speisesalz, modifizierte Stärke, Verdickungsmittel (Johannisbrotkernmehl, Guarkernmehl), Natriumkaseinat, Gewürze, Kräuter, Säuerungsmittel (Citro…	Salat-Gemüsemischung 44% (Romana, Salanova Kopfsalat <rot>, Zwiebeln, Cherrytomaten), French-Dressing 33% (Wasser, Rapsöl, Senf 6% (Wasser, SENFSAATEN, Branntweinessig, Speisesalz, Zucker, Gewürze, Gewürzextrakte), Zucker, SAHNE, EIGELB, Branntweinessig, Speisesalz, <modifizierte> Stärke, Verdickungsmittel (Johannisbrotkernmehl, Guarkernmehl), NATRIUMKASEINAT, Gewürze, Kräuter, Säuerungsmittel (C…	Salat-Gemüsemischung 44% (Romana, Salanova Kopfsalat rot, Zwiebeln, Cherrytomaten), French-Dressing 33% (Wasser, Rapsöl, Senf 6% (Wasser, Senfsaaten, Branntweinessig, Speisesalz, Zucker, Gewürze, Gewürzextrakte), Zucker, Sahne, Eigelb, Branntweinessig, Speisesalz, modifizierte Stärke, Verdickungsmittel (Johannisbrotkernmehl, Guarkernmehl), Natriumkaseinat, Gewürze, Kräuter, Säuerungsmittel (Citro…	Salat-Gemüsemischung 44% (Romana, Salanova Kopfsalat <rot>, Zwiebeln, Cherrytomaten), French-Dressing 33% (Wasser, Rapsöl, Senf 6%, Zucker, SAHNE, EIGELB, Branntweinessig, Speisesalz, <modifizierte> Stärke, Verdickungsmittel (Johannisbrotkernmehl, Guarkernmehl), NATRIUMKASEINAT, Gewürze, Kräuter, Säuerungsmittel (Citronensäure, Weinsäure, Apfelsäure)), Thunfisch 13%, Kidneybohnen 10% <Rote> <Kons…	1	3	2	1	1	0	0																							133.755	577	5200	10800	4900	2637.88	0.494224	1612.43	86.4049	52.4114	113.166	29.3794	0.394183
79	GUACAMOLE SALAT	Havita Berlin Frischgemüse GmbH	2019-12-17	Salat-Gemüsemischung 70% (Eisbergsalat, Romana, Tomaten, schwarze Bohnen 12% (schwarze Bohnen, Wasser, Speisesalz), weiße Bohnen 12% (weiße Bohnen, Wasser, Speisesalz, Antioxidationsmittel Ascorbinsäure), Gemüsemais (Mais, Wasser, Speisesalz)), Avocadocreme 22% (Avocado 86%, Tomaten, Zwiebel, Jalapeno-Chili, Speisesalz, Pfeffer, Zitronensaftkonzentrat, Koriander, Knoblauch), Maischips 8% (Maismeh…	Salat-Gemüsemischung 70% (Eisbergsalat, Romana, Tomaten, <schwarze> Bohnen 12% (<schwarze> Bohnen, Wasser, Speisesalz), <weiße> Bohnen 12% (<weiße> Bohnen, Wasser, Speisesalz), Antioxidationsmittel (Ascorbinsäure), Gemüsemais (Mais, Wasser, Speisesalz)), Avocadocreme 22% (Avocado 86%, Tomaten, Zwiebel, Jalapeno-Chili, Speisesalz, Pfeffer, Zitronensaftkonzentrat, Koriander, Knoblauch), Maischips 8…	Salat-Gemüsemischung 70% (Eisbergsalat, Romana, Tomaten, schwarze Bohnen 12% (schwarze Bohnen, Wasser, Speisesalz), weiße Bohnen 12% (weiße Bohnen, Wasser, Speisesalz, Antioxidationsmittel Ascorbinsäure), Gemüsemais (Mais, Wasser, Speisesalz)), Avocadocreme 22% (Avocado 86%, Tomaten, Zwiebel, Jalapeno-Chili, Speisesalz, Pfeffer, Zitronensaftkonzentrat, Koriander, Knoblauch), Maischips 8% (Maismeh…	Salat-Gemüsemischung 70% (Eisbergsalat, Romana, Tomaten, <schwarze> Bohnen 12% <Konserve>, <weiße> Bohnen 12% <Konserve>, Antioxidationsmittel (Ascorbinsäure), Gemüsemais), Avocadocreme 22% (Avocado 86%, Tomaten, Zwiebel, Jalapeno-Chili, Speisesalz, Pfeffer, Zitronensaftkonzentrat, Koriander, Knoblauch), Maischips 8%	1	3	4	1	5	0	0																							109.749	400	2300	5600	8100	3712.54	0	2967.67	116.419	53.5471	145.263	39.2605	0
80	ORZO SALAT	Havita Berlin Frischgemüse GmbH	2019-12-17	Dressing Sylter Art 32% (Rapsöl, Wasser, Zwiebel, Senf (Wasser, Senfsaaten, Branntweinessig, Speisesalz, Gewürze), Eigelb, Zucker, Branntweinessig, Speisesalz, modifizierte Stärke, Verdickungsmittel (Johannisbrotkernmehl, Guarkernmehl), Natriumkaseinat, Gewürze), Reisnudeln 24% (Hartweizengrieß, Wasser, Rapsöl, Speisesalz), Salatmischung (Feldsalat, Frisée, Radicchio), Gouda 11%, Croutons 6% (Wei…	Dressing Sylter Art 32% (Rapsöl, Wasser, Zwiebel, Senf (Wasser, SENFSAATEN, Branntweinessig, Speisesalz, Gewürze), EIGELB, Zucker, Branntweinessig, Speisesalz, <modifizierte> Stärke, Verdickungsmittel (Johannisbrotkernmehl, Guarkernmehl), NATRIUMKASEINAT, Gewürze), Reisnudeln 24% (HARTWEIZENGRIEß, Wasser, Rapsöl, Speisesalz), Salatmischung (Feldsalat, Frisée, Radicchio), GOUDA 11%, Croutons 6% (W…	Dressing Sylter Art 32% (Rapsöl, Wasser, Zwiebel, Senf (Wasser, Senfsaaten, Branntweinessig, Speisesalz, Gewürze), Eigelb, Zucker, Branntweinessig, Speisesalz, modifizierte Stärke, Verdickungsmittel (Johannisbrotkernmehl, Guarkernmehl), Natriumkaseinat, Gewürze), Reisnudeln 24% (Hartweizengrieß, Wasser, Rapsöl, Speisesalz), Salatmischung (Feldsalat, Frisée, Radicchio), Gouda 11%, Croutons 6% (Wei…	Dressing Sylter Art 32% (Rapsöl, Wasser, Zwiebel, Senf, EIGELB, Zucker, Branntweinessig, Speisesalz, <modifizierte> Stärke, Verdickungsmittel (Johannisbrotkernmehl, Guarkernmehl), NATRIUMKASEINAT, Gewürze), Nudeln 24%, Salatmischung (Feldsalat, Frisée, Radicchio), GOUDA 11%, Croutons 6%, WALNUSSKERNE 6%	1	2	3	1	2	1	1																							293.028	1444	8200	21800	28800	2869.79	0.313982	2394.11	78.2271	67.5099	106.126	28.7804	0.274067
81	GRECO SALAT	Havita Berlin Frischgemüse GmbH	2019-12-17	Salat-Gemüsemischung 50% (Gemüse in veränderlichen Gewichtsanteilen (Romana, Frisée), Paprika, Gurke, Zwiebeln), Joghurt-Knoblauch-Dressing 33% (Wasser, Rapsöl, Joghurt 11%, Branntweinessig, Zucker, Senf (Wasser, Senfsaaten, Branntweinessig, Speisesalz, Gewürze), Eigelb, Verdickungsmittel (Guarkernmehl, Johannisbrotkernmehl), modifizierte Stärke, Milcheiweiß, Speisesalz, Knoblauch, Gewürze), Oliv…	Salat-Gemüsemischung 50% (Gemüse <in veränderlichen Gewichtsanteilen> (Romana, Frisée), Paprika, Gurke, Zwiebeln), Joghurt-Knoblauch-Dressing 33% (Wasser, Rapsöl, JOGHURT 11%, Branntweinessig, Zucker, Senf (Wasser, SENFSAATEN, Branntweinessig, Speisesalz, Gewürze), EIGELB, Verdickungsmittel (Guarkernmehl, Johannisbrotkernmehl), <modifizierte> Stärke, MILCHEIWEIß, Speisesalz, Knoblauch, Gewürze), …	Salat-Gemüsemischung 50% (Gemüse in veränderlichen Gewichtsanteilen (Romana, Frisée), Paprika, Gurke, Zwiebeln), Joghurt-Knoblauch-Dressing 33% (Wasser, Rapsöl, Joghurt 11%, Branntweinessig, Zucker, Senf (Wasser, Senfsaaten, Branntweinessig, Speisesalz, Gewürze), Eigelb, Verdickungsmittel (Guarkernmehl, Johannisbrotkernmehl), modifizierte Stärke, Milcheiweiß, Speisesalz, Knoblauch, Gewürze), Oliv…	Salat-Gemüsemischung 50% (Gemüse <in veränderlichen Gewichtsanteilen> (Romana, Frisée), Paprika, Gurke, Zwiebeln), Joghurt-Knoblauch-Dressing 33% (Wasser, Rapsöl, JOGHURT 11%, Branntweinessig, Zucker, Senf, EIGELB, Verdickungsmittel (Guarkernmehl, Johannisbrotkernmehl), <modifizierte> Stärke, MILCHEIWEIß, Speisesalz, Knoblauch, Gewürze), Oliven <geschwärzt> 9%, KÄSE <in Salzlake gereift> 8%	1	3	3	1	1	0	0																							160.662	605	2900	13700	2400	1995.38	0.0845298	2538.72	34.4619	74.3752	79.9261	26.6778	0.158583
82	CEASAR SALAT	Havita Berlin Frischgemüse GmbH	2019-12-17	Caesar-Dressing 33% (Wasser, Rapsöl, Sahne, Eigelb, Senf (Wasser, Senfsaaten, Branntweinessig, Speisesalz, Gewürze), Zucker, Aceto Balsamico di Modena bianco (Weißweinessig, Traubenmost, Antioxidationsmittel Kaliumdisulfit), Hartkäse gerieben (Kuhmilch, Speisesalz, Starterkulturen, mikrobielles Lab), modifizierte Stärke, Speisesalz, Verdickungsmittel (Guarkernmehl, Johannisbrotkernmehl), Natriumk…	Caesar-Dressing 33% (Wasser, Rapsöl, SAHNE, EIGELB, Senf (Wasser, SENFSAATEN, Branntweinessig, Speisesalz, Gewürze), Zucker, Aceto Balsamico di Modena bianco (Weißweinessig, Traubenmost, Antioxidationsmittel (KALIUMDISULFIT)), Hartkäse <gerieben> (KUHMILCH, Speisesalz, Starterkulturen, mikrobielles Lab), <modifizierte> Stärke, Speisesalz, Verdickungsmittel (Guarkernmehl, Johannisbrotkernmehl), NA…	Caesar-Dressing 33% (Wasser, Rapsöl, Sahne, Eigelb, Senf (Wasser, Senfsaaten, Branntweinessig, Speisesalz, Gewürze), Zucker, Aceto Balsamico di Modena bianco (Weißweinessig, Traubenmost, Antioxidationsmittel Kaliumdisulfit), Hartkäse gerieben (Kuhmilch, Speisesalz, Starterkulturen, mikrobielles Lab), modifizierte Stärke, Speisesalz, Verdickungsmittel (Guarkernmehl, Johannisbrotkernmehl), Natriumk…	Caesar-Dressing 33% (Wasser, Rapsöl, SAHNE, EIGELB, Senf, Zucker, Aceto Balsamico di Modena bianco, Hartkäse <gerieben>, <modifizierte> Stärke, Speisesalz, Verdickungsmittel (Guarkernmehl, Johannisbrotkernmehl), NATRIUMKASEINAT, Knoblauch, Gewürze), Kartoffelspalten 20% (Kartoffeln, Speisesalz), Eisbergsalat, Romana, Hähnchenbrustfilet <gebraten> 10%, Ei <gekocht> 7%, Grana Padano 6%	1	3	1	1	2	1	2																							161.873	596	7800	10100	4800	1346.71	0.603229	1940.42	64.7815	91.9007	106.135	28.8774	0.327862
83	Rohkostsalat	Havita Berlin Frischgemüse GmbH	2019-12-17	Weißkohl, Möhren, Rotkohl, Branntweinessig, Zucker, Rapsöl, jodiertes Speisesalz (Speisesalz, Kaliumiodat).	Weißkohl, Möhren, Rotkohl, Branntweinessig, Zucker, Rapsöl, <jodiertes> Speisesalz (Speisesalz, Kaliumiodat)	Weißkohl, Möhren, Rotkohl, Branntweinessig, Zucker, Rapsöl, jodiertes Speisesalz (Speisesalz, Kaliumiodat).	Weißkohl, Möhren, Rotkohl, Branntweinessig, Zucker, Rapsöl, <jodiertes> Speisesalz	2							1	3	1	2																			66.2787	278	1300	2800	8800	2749.49	0	1485.85	69.8566	28.2075	162.494	20.4384	0
84	Rote Bete Salat	Havita Berlin Frischgemüse GmbH	2019-12-17	71% Rote Beete (Rote Beete, Branntweinessig, Speisesalz, Gewürzextrakte, Süßstoff Saccharin-Natrium), Äpfel, Zucker, Branntweinessig, Rapsöl, Zitronensaft aus Zitronensaftkonzentrat, jodiertes Speisesalz (Speisesalz, Kaliumiodat).	71% Rote Beete (Rote Beete, Branntweinessig, Speisesalz, Gewürzextrakte, Süßstoff (Saccharin-Natrium)), Äpfel, Zucker, Branntweinessig, Rapsöl, Zitronensaft <aus Zitronensaftkonzentrat>, <jodiertes> Speisesalz (Speisesalz, Kaliumiodat)	71% Rote Beete (Rote Beete, Branntweinessig, Speisesalz, Gewürzextrakte, Süßstoff Saccharin-Natrium), Äpfel, Zucker, Branntweinessig, Rapsöl, Zitronensaft aus Zitronensaftkonzentrat, jodiertes Speisesalz (Speisesalz, Kaliumiodat).	71% Rote Beete (Rote Beete, Branntweinessig, Speisesalz, Gewürzextrakte, Süßstoff (Saccharin-Natrium)), Äpfel, Zucker, Branntweinessig, Rapsöl, Zitronensaft <aus Zitronensaftkonzentrat>, <jodiertes> Speisesalz	2							2	3	1	2																			65.3131	272	700	2400	9800	1356.97	0	528.798	10.6626	15.5168	28.8553	26.2451	0
85	Mediterraner Tomaten-Gurken-Salat	Havita Berlin Frischgemüse GmbH	2020-01-06	45% Tomaten, 29% Gurke, 9% Käse 40% Fett i. Tr. in Salzlake gereift (past. Kuhmilch, Speisesalz, Kulturen, mikrobielles Lab), Zwiebeln, Branntweinessig, Rapsöl, Zucker, jodiertes Speisesalz (Speisesalz, Kaliumiodat), Gewürze.	45% Tomaten, 29% Gurke, 9% Käse <Fettgehalt i. Tr. 40%> <in Salzlake gereift> (<past.> KUHMILCH, Speisesalz, Kulturen, mikrobielles Lab), Zwiebeln, Branntweinessig, Rapsöl, Zucker, <jodiertes> Speisesalz (Speisesalz, Kaliumiodat), Gewürze	45% Tomaten, 29% Gurke, 9% Käse 40% Fett i. Tr. in Salzlake gereift (past. Kuhmilch, Speisesalz, Kulturen, mikrobielles Lab), Zwiebeln, Branntweinessig, Rapsöl, Zucker, jodiertes Speisesalz (Speisesalz, Kaliumiodat), Gewürze.	45% Tomaten, 29% Gurke, 9% Käse <Fettgehalt i. Tr. 40%> <in Salzlake gereift>, Zwiebeln, Branntweinessig, Rapsöl, Zucker, <jodiertes> Speisesalz, Gewürze	2							2	3	0	2																			58.6825	246	2300	3600	4400	916.538	0.0128974	987.154	36.818	50.8602	69.4387	20.4084	0.0573219
86	Schopska Salat	Havita Berlin Frischgemüse GmbH	2020-01-06	41% Paprika, 30% Gurken, 10% Tomaten, 9% Zwiebeln, Branntweinessig, Zucker, Rapsöl, Käse 40% Fett i. Tr. in Salzlake gereift (Käsereimilch, Speisesalz, Starterkulturen, mikrobielles Lab), jodiertes Speisesalz (Speisesalz, Kaliumiodat), Gewürze.	41% Paprika, 30% Gurken, 10% Tomaten, 9% Zwiebeln, Branntweinessig, Zucker, Rapsöl, Käse <Fettgehalt i. Tr. 40%> <in Salzlake gereift> (KÄSEREIMILCH, Speisesalz, Starterkulturen, mikrobielles Lab), <jodiertes> Speisesalz (Speisesalz, Kaliumiodat), Gewürze	41% Paprika, 30% Gurken, 10% Tomaten, 9% Zwiebeln, Branntweinessig, Zucker, Rapsöl, Käse 40% Fett i. Tr. in Salzlake gereift (Käsereimilch, Speisesalz, Starterkulturen, mikrobielles Lab), jodiertes Speisesalz (Speisesalz, Kaliumiodat), Gewürze.	41% Paprika, 30% Gurken, 10% Tomaten, 9% Zwiebeln, Branntweinessig, Zucker, Rapsöl, Käse <Fettgehalt i. Tr. 40%> <in Salzlake gereift>, <jodiertes> Speisesalz, Gewürze	2							2	3	0	2																			46.1008	194	1900	1800	5300	1998.31	0.00340013	1550.27	31.4064	65.5401	219.407	31.3536	0.00136005
87	Brokkoli-Salat	Havita Berlin Frischgemüse GmbH	2020-01-06	30% Brokkoli, Äpfel, Paprika, Zwiebeln, Rapsöl, Weißweinessig (Weißweinessig, Antioxidationsmittel: Kaliummetabisulfit), Zucker, jodiertes Speisesalz (Speisesalz, Kaliumiodat), Gewürze.	30% Brokkoli, Äpfel, Paprika, Zwiebeln, Rapsöl, Weißweinessig (Weißweinessig, Antioxidationsmittel (KALIUMMETABISULFIT)), Zucker, <jodiertes> Speisesalz (Speisesalz, Kaliumiodat), Gewürze	30% Brokkoli, Äpfel, Paprika, Zwiebeln, Rapsöl, Weißweinessig (Weißweinessig, Antioxidationsmittel: Kaliummetabisulfit), Zucker, jodiertes Speisesalz (Speisesalz, Kaliumiodat), Gewürze.	30% Brokkoli, Äpfel, Paprika, Zwiebeln, Rapsöl, Weißweinessig, Zucker, <jodiertes> Speisesalz, Gewürze	2							2	3	1	2																			90.2887	378	800	5000	9400	2192.24	0	1576.62	44.3954	75.4336	180.587	22.3144	0
88	PASTA SALAT	Fresh Care Convenience GmbH	2020-01-09	33% Salat-Gemüsemischung (Paprika (rot, gelb), Frisée, Karotten, Lollo Rosso, Lollo Bionda, Radicchio), 29% Kräuter-Dressing (Wasser, Zucker, Rapsöl, Branntweinessig, Tapiokastärke, Speisesalz, 0,1% Petersilie, Dextrose, Verdickungsmittel: Guarkernmehl, Xanthan; Säuerungsmittel: Weinsäure (L+); weißer Pfeffer, Paprika, färbendes Lebensmittel: Curcumaextrakt), 26% gegarte Nudeln (Wasser, Hartweize…	33% Salat-Gemüsemischung (Paprika (Paprika <rot>, Paprika <gelb>), Frisée, Karotten, Lollo Rosso, Lollo Bionda, Radicchio), 29% Kräuter-Dressing (Wasser, Zucker, Rapsöl, Branntweinessig, Tapiokastärke, Speisesalz, 0,1% Petersilie, Dextrose, Verdickungsmittel (Guarkernmehl, Xanthan), Säuerungsmittel (Weinsäure <L+>), <weißer> Pfeffer, Paprika, <färbendes> Lebensmittel (Curcumaextrakt)), 26% <gegar…	33% Salat-Gemüsemischung (Paprika (rot, gelb), Frisée, Karotten, Lollo Rosso, Lollo Bionda, Radicchio), 29% Kräuter-Dressing (Wasser, Zucker, Rapsöl, Branntweinessig, Tapiokastärke, Speisesalz, 0,1% Petersilie, Dextrose, Verdickungsmittel: Guarkernmehl, Xanthan; Säuerungsmittel: Weinsäure (L+); weißer Pfeffer, Paprika, färbendes Lebensmittel: Curcumaextrakt), 26% gegarte Nudeln (Wasser, Hartweize…	33% Salat-Gemüsemischung (Paprika (Paprika <rot>, Paprika <gelb>), Frisée, Karotten, Lollo Rosso, Lollo Bionda, Radicchio), 29% Kräuter-Dressing (Wasser, Zucker, Rapsöl, Branntweinessig, Tapiokastärke, Speisesalz, 0,1% Petersilie, Dextrose, Verdickungsmittel (Guarkernmehl, Xanthan), Säuerungsmittel (Weinsäure (L+)), <weißer> Pfeffer, Paprika, <färbendes> Lebensmittel (Curcumaextrakt)), 26% <gegar…	1	2	2	1	3	1	1																							97.0638	380	3900	2500	13000	1787.44	0.205933	1033.82	39.6749	35.0862	95.6974	22.7482	0.195047
89	QUINOA SALAT	Fresh Care Convenience GmbH	2020-01-09	31% Salat-Gemüsemischung (Feldsalat, Rucola, Radicchio, Rote Bete), 29% Senf Dressing (Wasser, Zucker, Rapsöl, Weißweinessig, 4% Senf (Wasser, Senfsaaten, Branntweinessig, Weinessig, Speisesalz, Sherryessig, Zucker, Gewürze), Eigelb, Meersalz, Verdickungsmittel: Xanthan, Gewürze), 20% gegarte Quinoa (Wasser, Quinoa, Rapsöl), 7% Kochschinken (Schweinefleisch, Wasser, Speisesalz, Säureregulatoren: …	31% Salat-Gemüsemischung (Feldsalat, Rucola, Radicchio, Rote Bete), 29% Senf Dressing (Wasser, Zucker, Rapsöl, Weißweinessig, 4% Senf (Wasser, SENFSAATEN, Branntweinessig, Weinessig, Speisesalz, Sherryessig, Zucker, Gewürze), EIGELB, Meersalz, Verdickungsmittel (Xanthan), Gewürze), 20% <gegarte> Quinoa (Wasser, Quinoa, Rapsöl), 7% Kochschinken (Schweinefleisch, Wasser, Speisesalz, Säureregulatore…	31% Salat-Gemüsemischung (Feldsalat, Rucola, Radicchio, Rote Bete), 29% Senf Dressing (Wasser, Zucker, Rapsöl, Weißweinessig, 4% Senf (Wasser, Senfsaaten, Branntweinessig, Weinessig, Speisesalz, Sherryessig, Zucker, Gewürze), Eigelb, Meersalz, Verdickungsmittel: Xanthan, Gewürze), 20% gegarte Quinoa (Wasser, Quinoa, Rapsöl), 7% Kochschinken (Schweinefleisch, Wasser, Speisesalz, Säureregulatoren: …	31% Salat-Gemüsemischung (Feldsalat, Rucola, Radicchio, Rote Bete), 29% Senf Dressing (Wasser, Zucker, Rapsöl, Weißweinessig, 4% Senf, EIGELB, Meersalz, Verdickungsmittel (Xanthan), Gewürze), 20% <gegarte> Quinoa, 7% Kochschinken, 6% Ziegenfrischkäse, Croutons, Rosinen	1	2	1	1	4	1	2																							188.118	721	5400	9100	17000	1393.95	0.207879	2690.2	114.315	58.1772	75.5812	28.9154	0.104592
90	Käse-Schinken Salat	Fresh Care Convenience GmbH	2020-01-09	50% Salat-Gemüsemischung (Frisée, 24% Karotten, Lollo Rosso, Lollo Bionda, Radicchio), 29% Joghurt-Dressing (Wasser, Rapsöl, 13% wärmebehandelter Magermichjoghurt, Zucker, Weißweinessig, Branntweinessig, modifizierte Stärke, Salz, Milcheiweiß, Vollmilchpulver, Magermilchpulver, Senf (Wasser, Senfsaaten, Branntweinessig, Salz, Zucker, Gewürze), Verdickungsmittel: Xanthan, Säuerungsmittel: Citronen…	50% Salat-Gemüsemischung (Frisée, 24% Karotten, Lollo Rosso, Lollo Bionda, Radicchio), 29% Joghurt-Dressing (Wasser, Rapsöl, 13% <wärmebehandelter> MAGERMILCHJOGHURT, Zucker, Weißweinessig, Branntweinessig, <modifizierte> Stärke, Salz, MILCHEIWEIß, VOLLMILCHPULVER, MAGERMILCHPULVER, Senf (Wasser, SENFSAATEN, Branntweinessig, Salz, Zucker, Gewürze), Verdickungsmittel (Xanthan), Säuerungsmittel (Ci…	50% Salat-Gemüsemischung (Frisée, 24% Karotten, Lollo Rosso, Lollo Bionda, Radicchio), 29% Joghurt-Dressing (Wasser, Rapsöl, 13% wärmebehandelter Magermichjoghurt, Zucker, Weißweinessig, Branntweinessig, modifizierte Stärke, Salz, Milcheiweiß, Vollmilchpulver, Magermilchpulver, Senf (Wasser, Senfsaaten, Branntweinessig, Salz, Zucker, Gewürze), Verdickungsmittel: Xanthan, Säuerungsmittel: Citronen…	50% Salat-Gemüsemischung (Frisée, 24% Karotten, Lollo Rosso, Lollo Bionda, Radicchio), 29% Joghurt-Dressing (Wasser, Rapsöl, 13% <wärmebehandelter> MAGERMILCHJOGHURT, Zucker, Weißweinessig, Branntweinessig, <modifizierte> Stärke, Salz, MILCHWEIWEIß, VOLLMILCHPULVER, MAGERMILCHPULVER, Senf, Verdickungsmittel (Xanthan), Säuerungsmittel (Citronensäure), Kräuter, Gewürze, Dextrose), 13% Gouda, 9% Koc…	1	1	1	1	1	0	0																							132.363	482	6100	8300	3200	586.603	0.0358383	1222.61	224.965	119.993	117.922	15.0581	0.250226
91	Garten Salat	Fresh Care Convenience GmbH	2020-01-09	71% Salat-Gemüsemischung (Endivien, Tomaten, gegarter Mais (Mais, Wasser, Salz), Weißkohl, Karotten), 29% French-Dressing (Wasser, Rapsöl, 10% wärmebehandelter Magermilchjoghurt, Branntweinessig, Zucker, Tomaten, Eigelb, Senfsaaten, Kräuter, Gewürze, modifizierte Stärke, Salz, Dextrose, Rote Betesaftkonzentrat, Verdickungsmittel: Guarkernmehl, Johannisbrotkernmehl, Säuerungsmittel: Weinsäure L(+)…	71% Salat-Gemüsemischung (Endivien, Tomaten, <gegarter> Mais (Mais, Wasser, Salz), Weißkohl, Karotten), 29% French-Dressing (Wasser, Rapsöl, 10% <wärmebehandelter> MAGERMILCHJOGHURT, Branntweinessig, Zucker, Tomaten, EIGELB, SENFSAATEN, Kräuter, Gewürze, <modifizierte> Stärke, Salz, Dextrose, Rote Betesaftkonzentrat, Verdickungsmittel (Guarkernmehl, Johannisbrotkernmehl), Säuerungsmittel (Weinsäu…	71% Salat-Gemüsemischung (Endivien, Tomaten, gegarter Mais (Mais, Wasser, Salz), Weißkohl, Karotten), 29% French-Dressing (Wasser, Rapsöl, 10% wärmebehandelter Magermilchjoghurt, Branntweinessig, Zucker, Tomaten, Eigelb, Senfsaaten, Kräuter, Gewürze, modifizierte Stärke, Salz, Dextrose, Rote Betesaftkonzentrat, Verdickungsmittel: Guarkernmehl, Johannisbrotkernmehl, Säuerungsmittel: Weinsäure L(+)…	71% Salat-Gemüsemischung (Endivien, Tomaten, Gemüsemais, Weißkohl, Karotten), 29% French-Dressing (Wasser, Rapsöl, 10% <wärmebehandelter> MAGERMILCHJOGHURT, Branntweinessig, Zucker, Tomaten, EIGELB, SENFSAATEN, Kräuter, Gewürze, <modifizierte> Stärke, Salz, Dextrose, Rote Betesaftkonzentrat, Verdickungsmittel (Guarkernmehl, Johannisbrotkernmehl), Säuerungsmittel (Weinsäure L(+), Apfelsäure, Citro…	1	1	3	1	1	0	0																							117.803	429	1300	7800	5900	2053.2	0.122485	1881.75	55.5718	57.6285	92.9106	29.6579	0.0713758
92	Grana Padano Salat	Fresh Care Convenience GmbH	2020-01-09	58% Salat-Gemüsemischung (20% Endivien, 20% Weißkohl, 20% Frisée, 15% Lollo Rosso, 10% Radicchio), 29% Balsamico Dressing (Wasser, 19% Aceto Balsamico di Modena (Weinessig, Traubenmostkonzentrat, Farbstoff: Ammonsulfit-Zuckerkulör, Antioxidationsmittel: Schwefeldioxid), Zucker, Stärke, Dextrose, Rapsöl, Salz, Maltodextrin, Verdickungsmittel: Guarkernmehl, Xanthan, Gewürze, Säuerungsmittel: Citron…	58% Salat-Gemüsemischung (20% Endivien, 20% Weißkohl, 20% Frisée, 15% Lollo Rosso, 10% Radicchio), 29% Balsamico Dressing (Wasser, 19% Aceto Balsamico di Modena (Weinessig, Traubenmostkonzentrat, Farbstoff (Ammonsulfit-Zuckerkulör), Antioxidationsmittel (SCHWEFELDIOXID)), Zucker, Stärke, Dextrose, Rapsöl, Salz, Maltodextrin, Verdickungsmittel (Guarkernmehl, Xanthan), Gewürze, Säuerungsmittel (Cit…	58% Salat-Gemüsemischung (20% Endivien, 20% Weißkohl, 20% Frisée, 15% Lollo Rosso, 10% Radicchio), 29% Balsamico Dressing (Wasser, 19% Aceto Balsamico di Modena (Weinessig, Traubenmostkonzentrat, Farbstoff: Ammonsulfit-Zuckerkulör, Antioxidationsmittel: Schwefeldioxid), Zucker, Stärke, Dextrose, Rapsöl, Salz, Maltodextrin, Verdickungsmittel: Guarkernmehl, Xanthan, Gewürze, Säuerungsmittel: Citron…	58% Salat-Gemüsemischung (11,6% Endivien, 11,6% Weißkohl, 11,6% Frisée, 8,7% Lollo Rosso, 5,8% Radicchio), 29% Balsamico Dressing (Wasser, 5,51% Aceto Balsamico di Modena, Zucker, Stärke, Dextrose, Rapsöl, Salz, Maltodextrin, Verdickungsmittel (Guarkernmehl, Xanthan), Gewürze, Säuerungsmittel (Citronensäure, Weinsäure L(+))), 7% Grana Padano, 6% Croutons	1	1	3	1	3	0	0																							113.819	415	4200	3800	11000	1580.18	0.0112042	3087.06	43.9971	47.2726	62.5243	26.4005	0.0497963
93	Hähnchen Salat	Fresh Care Convenience GmbH	2020-01-09	60% Salat-Gemüsemischung (24% Tomaten, Frisée, 14% Karotten, Lollo Rosso, Lollo Bionda, 9% gegarter Mais (Mais, Wasser, Salz), 9% gegarte Kidneybohnen (Kidneybohnen, Wasser, Salz), Radicchio), 29% Dressing nach Sylter Art (Wasser, Rapsöl, Zucker, 12% Zwiebeln, Weißweinessig, Branntweinessig, Tapiokastärke, modifizierte Stärke, Eigelb, Salz, Senfsaaten, Kräuter, Gewürze, Säuerungsmittel: Citronens…	60% Salat-Gemüsemischung (24% Tomaten, Frisée, 14% Karotten, Lollo Rosso, Lollo Bionda, 9% <gegarter> Mais (Mais, Wasser, Salz), 9% <gegarte> Kidneybohnen (Kidneybohnen, Wasser, Salz), Radicchio), 29% Dressing nach Sylter Art (Wasser, Rapsöl, Zucker, 12% Zwiebeln, Weißweinessig, Branntweinessig, Tapiokastärke, <modifizierte> Stärke, EIGELB, Salz, SENFSAATEN, Kräuter, Gewürze, Säuerungsmittel (Cit…	60% Salat-Gemüsemischung (24% Tomaten, Frisée, 14% Karotten, Lollo Rosso, Lollo Bionda, 9% gegarter Mais (Mais, Wasser, Salz), 9% gegarte Kidneybohnen (Kidneybohnen, Wasser, Salz), Radicchio), 29% Dressing nach Sylter Art (Wasser, Rapsöl, Zucker, 12% Zwiebeln, Weißweinessig, Branntweinessig, Tapiokastärke, modifizierte Stärke, Eigelb, Salz, Senfsaaten, Kräuter, Gewürze, Säuerungsmittel: Citronens…	60% Salat-Gemüsemischung (24% Tomaten, Frisée, 14% Karotten, Lollo Rosso, Lollo Bionda, 9% <gegarter> Mais, 9% <gegarte> Kidneybohnen, Radicchio), 29% Dressing nach Sylter Art (Wasser, Rapsöl, Zucker, 12% Zwiebeln, Weißweinessig, Branntweinessig, Tapiokastärke, <modifizierte> Stärke, EIGELB, Salz, SENFSAATEN, Kräuter, Gewürze, Säuerungsmittel (Citronensäure), Säureregulator (Natriumacetat), Verdi…	1	1	1	1	2	0	0																							111.717	447	3800	7200	6000	2642.55	0.0463232	1383.81	72.9882	46.7257	126.595	29.9268	0.047987
94	Caesar Salat	Fresh Care Convenience GmbH	2020-01-09	49% Salat- Gemüsemischung (80% Endivien, 10% Lollo Bionda, 10% Lollo Rosso), 33% Caesar-Dressing (Wasser, Zucker, Rapsöl, Weißweinessig, Magermilchpulver, modifizierte Maisstärke, Salz, Zwiebeln, 0,5% Anchovis-Paste (Anchovis, Kräuter, Rotweinessig), Eigelb, Käsepulver, Knoblauch, Verdickungsmittel: Xanthan, Guarkernmehl, Branntweinessig, Gewürze, Senfsaaten, Dextrose, Säuerungsmittel: Citronensä…	49% Salat- Gemüsemischung (80% Endivien, 10% Lollo Bionda, 10% Lollo Rosso), 33% Caesar-Dressing (Wasser, Zucker, Rapsöl, Weißweinessig, MAGERMILCHPULVER, <modifizierte> Maisstärke, Salz, Zwiebeln, 0,5% Anchovis-Paste (ANCHOVIS, Kräuter, Rotweinessig), EIGELB, KÄSEPULVER, Knoblauch, Verdickungsmittel (Xanthan, Guarkernmehl), Branntweinessig, Gewürze, SENFSAATEN, Dextrose, Säuerungsmittel (Citrone…	49% Salat- Gemüsemischung (80% Endivien, 10% Lollo Bionda, 10% Lollo Rosso), 33% Caesar-Dressing (Wasser, Zucker, Rapsöl, Weißweinessig, Magermilchpulver, modifizierte Maisstärke, Salz, Zwiebeln, 0,5% Anchovis-Paste (Anchovis, Kräuter, Rotweinessig), Eigelb, Käsepulver, Knoblauch, Verdickungsmittel: Xanthan, Guarkernmehl, Branntweinessig, Gewürze, Senfsaaten, Dextrose, Säuerungsmittel: Citronensä…	49% Salat- Gemüsemischung (39,2% Endivien, 4,9% Lollo Bionda, 4,9% Lollo Rosso), 33% Caesar-Dressing (Wasser, Zucker, Rapsöl, Weißweinessig, MAGERMILCHPULVER, <modifizierte> Maisstärke, Salz, Zwiebeln, 0,5% Anchovis-Paste (ANCHOVIS, Kräuter, Rotweinessig), EIGELB, KÄSEPULVER, Knoblauch, Verdickungsmittel (Xanthan, Guarkernmehl), Branntweinessig, Gewürze, SENFSAATEN, Dextrose, Säuerungsmittel (Cit…	1	1	2	1	2	0	0																							149.562	545	4900	7700	10000	2070.09	0.245098	3811.72	47.4862	99.6578	73.0948	30.1233	0.184872
95	Weißkrautsalat	Heinrich Kühlmann GmbH & Co. KG	2020-01-09	Weißkohl 68%, Zucker, Zwiebeln 6%, Trinkwasser, Paprika 4%, Branntweinessig, Rapsöl, Speisesalz, Gewürze, Zitronensaftkonzentrat, Antioxidationsmittel: Ascorbinsäure.	Weißkohl 68%, Zucker, Zwiebeln 6%, Trinkwasser, Paprika 4%, Branntweinessig, Rapsöl, Speisesalz, Gewürze, Zitronensaftkonzentrat, Antioxidationsmittel (Ascorbinsäure)	Weißkohl 68%, Zucker, Zwiebeln 6%, Trinkwasser, Paprika 4%, Branntweinessig, Rapsöl, Speisesalz, Gewürze, Zitronensaftkonzentrat, Antioxidationsmittel: Ascorbinsäure.	Weißkohl 68%, Zucker, Zwiebeln 6%, Trinkwasser, Paprika 4%, Branntweinessig, Rapsöl, Speisesalz, Gewürze, Zitronensaftkonzentrat, Antioxidationsmittel (Ascorbinsäure)	2							1	3	1	1																			90.0131	378	1000	3300	12900	2318.66	0	1897.91	36.0991	40.6188	168.775	21.5998	0
96	Gurkensalat	Heinrich Kühlmann GmbH & Co. KG	2020-01-09	Gurken 67%, Trinkwasser, Zwiebeln 10%, Zucker, Branntweinessig, Speisesalz, Rapsöl, Dill, Gewürze, Antioxidationsmittel: Ascorbinsäure, Konservierugnsstoff: Kaliumsorbat.	Gurken 67%, Trinkwasser, Zwiebeln 10%, Zucker, Branntweinessig, Speisesalz, Rapsöl, Dill, Gewürze, Antioxidationsmittel (Ascorbinsäure), Konservierungsstoff (Kaliumsorbat)	Gurken 67%, Trinkwasser, Zwiebeln 10%, Zucker, Branntweinessig, Speisesalz, Rapsöl, Dill, Gewürze, Antioxidationsmittel: Ascorbinsäure, Konservierugnsstoff: Kaliumsorbat.	Gurken 67%, Trinkwasser, Zwiebeln 10%, Zucker, Branntweinessig, Speisesalz, Rapsöl, Dill, Gewürze, Antioxidationsmittel (Ascorbinsäure), Konservierungsstoff (Kaliumsorbat)	2							2	3	1	1																			45.9902	193	500	1000	8500	743	0	174.07	15.66	22.1	39.05	11.15	0
97	SALAT BOX Vegetarisch	Havita Berlin Frischgemüse GmbH	2020-01-09	Salat-Gemüsemischung (Endivien, Möhren, Frisée, Lollo Bionda, Lollo Rosso, Radicchio), Balsamico-Dressing 33% (Wasser, Aceto Balsamico (Weinessig (Wasser, Essig), Traubenmost), Rapsöl, Zucker, Speisesalz, modifizierte Stärke, Verdickungsmittel Xanthan, Knoblauch), Cherrytomaten, Gemüsemais (Mais, Wasser, Speisesalz).	Salat-Gemüsemischung (Endivien, Möhren, Frisée, Lollo Bionda, Lollo Rosso, Radicchio), Balsamico-Dressing 33% (Wasser, Aceto Balsamico (Weinessig (Wasser, Essig), Traubenmost), Rapsöl, Zucker, Speisesalz, <modifizierte> Stärke, Verdickungsmittel (Xanthan), Knoblauch), Cherrytomaten, Gemüsemais (Mais, Wasser, Speisesalz)	Salat-Gemüsemischung (Endivien, Möhren, Frisée, Lollo Bionda, Lollo Rosso, Radicchio), Balsamico-Dressing 33% (Wasser, Aceto Balsamico (Weinessig (Wasser, Essig), Traubenmost), Rapsöl, Zucker, Speisesalz, modifizierte Stärke, Verdickungsmittel Xanthan, Knoblauch), Cherrytomaten, Gemüsemais (Mais, Wasser, Speisesalz).	Salat-Gemüsemischung (Endivien, Möhren, Frisée, Lollo Bionda, Lollo Rosso, Radicchio), Balsamico-Dressing 33% (Wasser, Aceto Balsamico, Rapsöl, Zucker, Speisesalz, <modifizierte> Stärke, Verdickungsmittel (Xanthan), Knoblauch), Cherrytomaten, Gemüsemais	1	1	4	1	3	0	0																							64.1227	269	1100	4200	5000	1146.67	0	1232.59	41.2634	29.0177	51.7909	50.8978	0
98	SALAT BOX Griechisch	Havita Berlin Frischgemüse GmbH	2020-01-09	Salat-Gemüsemischung (Eisbergsalat, Radicchio, Paprika, Gurke, Zwiebeln), Joghurt-Dressing 33% (Joghurt, Rapsöl, Wasser, Zucker, Essig, Senf (Wasser, Senfsaaten, Branntweinessig, Speisesalz, Zucker, Gewürze), Eigelb, Speisesalz, modifizierte Stärke, Verdickungsmittel Xanthan, Gewürze, Kräuter), Käse in Salzlake gereift 10%, marinierte Tomaten in Kräuteröl 8% (Tomaten, Sonnenblumenöl, Gewürze, Spe…	Salat-Gemüsemischung (Eisbergsalat, Radicchio, Paprika, Gurke, Zwiebeln), Joghurt-Dressing 33% (JOGHURT, Rapsöl, Wasser, Zucker, Essig, Senf (Wasser, SENFSAATEN, Branntweinessig, Speisesalz, Zucker, Gewürze), EIGELB, Speisesalz, <modifizierte> Stärke, Verdickungsmittel (Xanthan), Gewürze, Kräuter), KÄSE <in Salzlake gereift> 10%, <mariniert in Kräuteröl> Tomaten 8% (Tomaten, Sonnenblumenöl, Gewür…	Salat-Gemüsemischung (Eisbergsalat, Radicchio, Paprika, Gurke, Zwiebeln), Joghurt-Dressing 33% (Joghurt, Rapsöl, Wasser, Zucker, Essig, Senf (Wasser, Senfsaaten, Branntweinessig, Speisesalz, Zucker, Gewürze), Eigelb, Speisesalz, modifizierte Stärke, Verdickungsmittel Xanthan, Gewürze, Kräuter), Käse in Salzlake gereift 10%, marinierte Tomaten in Kräuteröl 8% (Tomaten, Sonnenblumenöl, Gewürze, Spe…	Salat-Gemüsemischung (Eisbergsalat, Radicchio, Paprika, Gurke, Zwiebeln), Joghurt-Dressing 33% (JOGHURT, Rapsöl, Wasser, Zucker, Essig, Senf, EIGELB, Speisesalz, <modifizierte> Stärke, Verdickungsmittel (Xanthan), Gewürze, Kräuter), KÄSE <in Salzlake gereift> 10%, <mariniert in Kräuteröl> Tomaten 8% (Tomaten, Sonnenblumenöl, Gewürze, Speisesalz)	1	1	3	1	1	0	0																							150.929	550	3700	10100	6000	1700.53	0.251555	3294.79	43.063	84.089	104.816	30.8798	0.228208
99	SALAT BOX Käse-Schinken	Havita Berlin Frischgemüse GmbH	2020-01-09	Salat-Gemüsemischung (Frisée, Möhren, Cherrytomaten, Lollo Bionda, Lollo Rosso, Radicchio), Joghurt-Dressing 33% (Joghurt, Rapsöl, Wasser, Zucker, Essig, Senf (Wasser, Senfsaaten, Branntweinessig, Speisesalz, Zucker, Gewürze), Eigelb, Speisesalz, modifizierte Stärke, Verdickungsmittel Xanthan, Gewürze, Kräuter), Croûtons 7% (Weizenmehl, Sonnenblumenöl, Speisesalz, Hefe), Gouda 6%, Kochschinken 6%…	Salat-Gemüsemischung (Frisée, Möhren, Cherrytomaten, Lollo Bionda, Lollo Rosso, Radicchio), Joghurt-Dressing 33% (JOGHURT, Rapsöl, Wasser, Zucker, Essig, Senf (Wasser, SENFSAATEN, Branntweinessig, Speisesalz, Zucker, Gewürze), EIGELB, Speisesalz, <modifizierte> Stärke, Verdickungsmittel (Xanthan), Gewürze, Kräuter), Croutons 7% (WEIZENMEHL, Sonnenblumenöl, Speisesalz, Hefe), GOUDA 6%, Kochschinke…	Salat-Gemüsemischung (Frisée, Möhren, Cherrytomaten, Lollo Bionda, Lollo Rosso, Radicchio), Joghurt-Dressing 33% (Joghurt, Rapsöl, Wasser, Zucker, Essig, Senf (Wasser, Senfsaaten, Branntweinessig, Speisesalz, Zucker, Gewürze), Eigelb, Speisesalz, modifizierte Stärke, Verdickungsmittel Xanthan, Gewürze, Kräuter), Croûtons 7% (Weizenmehl, Sonnenblumenöl, Speisesalz, Hefe), Gouda 6%, Kochschinken 6%…	Salat-Gemüsemischung (Frisée, Möhren, Cherrytomaten, Lollo Bionda, Lollo Rosso, Radicchio), Joghurt-Dressing 33% (JOGHURT, Rapsöl, Wasser, Zucker, Essig, Senf, EIGELB, Speisesalz, <modifizierte> Stärke, Verdickungsmittel (Xanthan), Gewürze, Kräuter), Croutons 7%, GOUDA 6%, Kochschinken 6%	1	1	1	1	1	0	0																							179.513	654	4300	11300	9000	1889.96	0.297646	3545.25	103.314	72.8091	94.202	26.6683	0.254866
100	SALAT BOX Hähnchenbrust	Havita Berlin Frischgemüse GmbH	2020-01-09	Salat-Gemüsemischung (Frisée, Möhren, Cherrytomaten, Lollo Bionda, Lollo Rosso, Radicchio), Senf-Dressing 33% (Wasser, Zucker, Rapsöl, Weinessig (Wasser, Essig), Senf (Wasser, Senfkörner, Branntweinessig, Weißweinessig, Speisesalz, Zucker, Sherryessig, Gewürze), Speisesalz, Eigelb, Verdickungsmittel Xanthan, Gewürze), Hähnchenbrustfilet gebraten 10% (Hähnchenbrustfilet 96%, Stärke, Speisesalz, De…	Salat-Gemüsemischung (Frisée, Möhren, Cherrytomaten, Lollo Bionda, Lollo Rosso, Radicchio), Senf-Dressing 33% (Wasser, Zucker, Rapsöl, Weinessig (Wasser, Essig), Senf (Wasser, SENFKÖRNER, Branntweinessig, Weißweinessig, Speisesalz, Zucker, Sherryessig, Gewürze), Speisesalz, EIGELB, Verdickungsmittel (Xanthan), Gewürze), Hähnchenbrustfilet <gebraten> 10% (Hähnchenbrustfilet 96%, Stärke, Speisesalz…	Salat-Gemüsemischung (Frisée, Möhren, Cherrytomaten, Lollo Bionda, Lollo Rosso, Radicchio), Senf-Dressing 33% (Wasser, Zucker, Rapsöl, Weinessig (Wasser, Essig), Senf (Wasser, Senfkörner, Branntweinessig, Weißweinessig, Speisesalz, Zucker, Sherryessig, Gewürze), Speisesalz, Eigelb, Verdickungsmittel Xanthan, Gewürze), Hähnchenbrustfilet gebraten 10% (Hähnchenbrustfilet 96%, Stärke, Speisesalz, De…	Salat-Gemüsemischung (Frisée, Möhren, Cherrytomaten, Lollo Bionda, Lollo Rosso, Radicchio), Senf-Dressing 33% (Wasser, Zucker, Rapsöl, Weinessig, Senf, Speisesalz, EIGELB, Verdickungsmittel (Xanthan), Gewürze), Hähnchenbrustfilet <gebraten> 10%, Gemüsemais, Kidneybohnen <rote> <Konserve>	1	1	1	1	4	0	0																							112.193	470	3900	6400	9300	903.465	0.00127619	1361.55	45.2889	34.852	111.521	18.0603	0.0510478
101	PREMIUM SALAT CHEF	NICO Frischprodukte GmbH	2020-01-16	Salatmischung 31% (Endivien, Weißkraut, Möhren, Radicchio - in veränderlichen Gewichtsanteilen), GOUDA 14% (pasteurisierte KUHMILCH, Starterkulturen, Kochsalz, Calciumchlorid, mikrobielles Lab, Farbstoff Beta Carotin E 160a), Schinken 14% (Schweinefleisch, Jod, Speisesalz, Dextrose, Diphosphate, Natriumascorbat, Natriumnitrit), Paprika, gekochtes und geschältes Ei 14% (HÜHNEREI, Wasser, Salz, Säu…	Salatmischung <in veränderlichen Gewichtsanteilen> 31% (Endivien, Weißkraut, Möhren, Radicchio), GOUDA 14% (<pasteurisierte> KUHMILCH, Starterkulturen, Kochsalz, Calciumchlorid, mikrobielles Lab, Farbstoff (Beta Carotin E160a)), Schinken 14% (Schweinefleisch, Jod, Speisesalz, Dextrose, Diphosphate, Natriumascorbat, Natriumnitrit), Paprika, <gekochtes und geschältes> Ei 14% (HÜHNEREI, Wasser, Salz…	Salatmischung 31% (Endivien, Weißkraut, Möhren, Radicchio - in veränderlichen Gewichtsanteilen), GOUDA 14% (pasteurisierte KUHMILCH, Starterkulturen, Kochsalz, Calciumchlorid, mikrobielles Lab, Farbstoff Beta Carotin E 160a), Schinken 14% (Schweinefleisch, Jod, Speisesalz, Dextrose, Diphosphate, Natriumascorbat, Natriumnitrit), Paprika, gekochtes und geschältes Ei 14% (HÜHNEREI, Wasser, Salz, Säu…	Salatmischung <in veränderlichen Gewichtsanteilen> 31% (Endivien, Weißkraut, Möhren, Radicchio), GOUDA 14%, Schinken 14%, Paprika, <gekochtes und geschältes> EI 14%, Kirschtomaten, Speisesalz, Branntweinessig	1	3	1	0	0	0	0																							76.0624	319	7400	4200	1700	1043.97	0.234816	874.209	254.087	118.658	154.99	54.897	0.321185
102	PREMIUM SALAT HIRTENKÄSE	NICO Frischprodukte GmbH	2020-01-16	Salatmischung 32% (Endivien, Weißkraut, Möhren, Radicchio - in veränderlichen Gewichtsanteilen), Hirtenkäse (45% Fett in Tr.) 10% (pasteurisierte KUHMILCH, mikrobielles Lab, Milchsäurekulturen), COUSCOUS 13% (COUSCOUS (enthält WEIZEN), Rapsöl, Paprika, Petersilie gehackt, Tomaten, Kichererbsen, Zitrone, Zuckersirup, Wasser, Salz, Gewürze, Branntweinessig), Gurke, Paprika, Kirschtomate, Salz.	Salatmischung <in veränderlichen Gewichtsanteilen> 32% (Endivien, Weißkraut, Möhren, Radicchio), Hirtenkäse <Fettgehalt i. Tr. 45%> 10% (<pasteurisierte> KUHMILCH, mikrobielles Lab, Milchsäurekulturen), COUSCOUS 13% (COUSCOUS <enthält WEIZEN>, Rapsöl, Paprika, Petersilie <gehackt>, Tomaten, Kichererbsen, Zitrone, Zuckersirup, Wasser, Salz, Gewürze, Branntweinessig), Gurke, Paprika, Kirschtomate, …	Salatmischung 32% (Endivien, Weißkraut, Möhren, Radicchio - in veränderlichen Gewichtsanteilen), Hirtenkäse (45% Fett in Tr.) 10% (pasteurisierte KUHMILCH, mikrobielles Lab, Milchsäurekulturen), COUSCOUS 13% (COUSCOUS (enthält WEIZEN), Rapsöl, Paprika, Petersilie gehackt, Tomaten, Kichererbsen, Zitrone, Zuckersirup, Wasser, Salz, Gewürze, Branntweinessig), Gurke, Paprika, Kirschtomate, Salz.	Salatmischung <in veränderlichen Gewichtsanteilen> 32% (Endivien, Weißkraut, Möhren, Radicchio), Hirtenkäse <Fettgehalt i. Tr. 45%> 10%, 13% (COUSCOUS, Rapsöl, Paprika, Petersilie <gehackt>, Tomaten, Kichererbsen, Zitrone, Zuckersirup, Wasser, Salz, Gewürze, Branntweinessig), Gurke, Paprika, Kirschtomate, Salz	1	3	3	0	0	1	2																							88.6487	372	4600	2500	11500	1725.77	0.0349045	763.827	77.793	89.9338	46.8851	56.8097	0.155131
103	PREMIUM SALAT CAESAR	NICO Frischprodukte GmbH	2020-01-16	Salatmischung 36% (Endivien, Weißkraut, Möhren, Radicchio - in veränderlichen Gewichtsanteilen), Hähnchenbruststreifen 18% (Hähnchenbrustfilet (92%), Stärke, Trinkwasser, Speisesalz, Maltodextrin, Dextrose, Glukosesirup), CROUTONS 4% (WEIZENMEHL, pflanzliches Fett (Palm), Salz, Hefe, Zucker, Rapsöl), Grana Padano D.O.P. 7% (ROHMILCH, Salz, Lab, HÜHNEREI-EIWEIß-LYSOZYM), Paprika, Kirschtomate, Gur…	Salatmischung <in veränderlichen Gewichtsanteilen> 36% (Endivien, Weißkraut, Möhren, Radicchio), Hähnchenbruststreifen 18% (Hähnchenbrustfilet 92%, Stärke, Trinkwasser, Speisesalz, Maltodextrin, Dextrose, Glukosesirup), CROUTONS 4% (WEIZENMEHL, <pflanzliches> Fett (Palmfett), Salz, Hefe, Zucker, Rapsöl), Grana Padano D.O.P. 7% (ROHMILCH, Salz, Lab, HÜHNEREI-EIWEIß-LYSOZYM), Paprika, Kirschtomate,…	Salatmischung 36% (Endivien, Weißkraut, Möhren, Radicchio - in veränderlichen Gewichtsanteilen), Hähnchenbruststreifen 18% (Hähnchenbrustfilet (92%), Stärke, Trinkwasser, Speisesalz, Maltodextrin, Dextrose, Glukosesirup), CROUTONS 4% (WEIZENMEHL, pflanzliches Fett (Palm), Salz, Hefe, Zucker, Rapsöl), Grana Padano D.O.P. 7% (ROHMILCH, Salz, Lab, HÜHNEREI-EIWEIß-LYSOZYM), Paprika, Kirschtomate, Gur…	Salatmischung <in veränderlichen Gewichtsanteilen> 36% (Endivien, Weißkraut, Möhren, Radicchio), Hähnchenbruststreifen 18%, CROUTONS 4%, Grana Padano D.O.P. 7%, Paprika, Kirschtomate, Gurke, <jodiertes> Speisesalz, Branntweinessig	1	3	1	0	0	0	0																							88.05	321	7600	3200	4200	1482	0.00970034	979.308	54.9433	60.4455	192.811	28.5907	0.106561
104	MAHLZEIT SALAT MAIS	NICO Frischprodukte GmbH	2020-01-16	Salatmischung 33% (Endivien, Weißkraut, Möhren, Radicchio - in veränderlichen Gewichtsanteilen), Mais 13% (Mais, Wasser, Salz, Zucker), Gurke, Kirschtomate, Paprika, Petersilie, jod. Speisesalz, Branntweinessig.	Salatmischung <in veränderlichen Gewichtsanteilen> 33% (Endivien, Weißkraut, Möhren, Radicchio), Mais 13% (Mais, Wasser, Salz, Zucker), Gurke, Kirschtomate, Paprika, Petersilie, <jod.> Speisesalz, Branntweinessig	Salatmischung 33% (Endivien, Weißkraut, Möhren, Radicchio - in veränderlichen Gewichtsanteilen), Mais 13% (Mais, Wasser, Salz, Zucker), Gurke, Kirschtomate, Paprika, Petersilie, jod. Speisesalz, Branntweinessig.	Salatmischung <in veränderlichen Gewichtsanteilen> 33% (Endivien, Weißkraut, Möhren, Radicchio), Gemüsemais 13%, Gurke, Kirschtomate, Paprika, Petersilie, <jodiertes> Speisesalz, Branntweinessig	1	3	4	0	0	0	0																							32.118	135	1800	400	4900	2083.92	0	712.069	66.9161	41.3579	110.281	53.069	0
105	MAHLZEIT SALAT HÄHNCHEN	NICO Frischprodukte GmbH	2020-01-16	Salatmischung 33% (Endivien, Weißkraut, Möhren, Radicchio - in veränderlichen Gewichtsanteilen), Hähnchenbruststreifen 14% (Hähnchenbrustfilet (92%), Stärke, Trinkwasser, Speisesalz, Maltodextrin, Dextrose, Glukosesirup), Paprika, Mais (Mais, Wasser, Zucker, Salz), Kirschtomate, jod. Speisesalz, Branntweinessig, Petersilie.	Salatmischung <in veränderlichen Gewichtsanteilen> 33% (Endivien, Weißkraut, Möhren, Radicchio), Hähnchenbruststreifen 14% (Hähnchenbrustfilet 92%, Stärke, Trinkwasser, Speisesalz, Maltodextrin, Dextrose, Glukosesirup), Paprika, Mais (Mais, Wasser, Zucker, Salz), Kirschtomate, <jod.> Speisesalz, Branntweinessig, Petersilie	Salatmischung 33% (Endivien, Weißkraut, Möhren, Radicchio - in veränderlichen Gewichtsanteilen), Hähnchenbruststreifen 14% (Hähnchenbrustfilet (92%), Stärke, Trinkwasser, Speisesalz, Maltodextrin, Dextrose, Glukosesirup), Paprika, Mais (Mais, Wasser, Zucker, Salz), Kirschtomate, jod. Speisesalz, Branntweinessig, Petersilie.	Salatmischung <in veränderlichen Gewichtsanteilen> 33% (Endivien, Weißkraut, Möhren, Radicchio), Hähnchenbruststreifen 14%, Paprika, Gemüsemais, Kirschtomate, <jodiertes> Speisesalz, Branntweinessig, Petersilie	1	3	1	0	0	0	0																							47.6297	201	4700	700	4800	1932.93	0.000861853	941.701	59.6154	53.723	187.665	36.2545	0.0344741
106	MAHLZEIT SALAT THUNFISCH	NICO Frischprodukte GmbH	2020-01-16	Salatmischung 33% (Endivien, Weißkraut, Möhren, Radicchio - in veränderlichen Gewichtsanteilen), THUNFISCH-Stücke in Aufguss und eigenem Saft 10% (THUNFISCH (Skipjack, Katsuwonus pelamis), Wasser, Kochsalz), Paprika, Mais 16% (Mais, Wasser, Salz, Zucker), gekochtes und geschältes Ei 8% (HÜHNEREI, Wasser, Salz, Säuerungsmittel, Essigsäure und Zitronensäure), Kirschtomate, Petersilie.	Salatmischung <in veränderlichen Gewichtsanteilen> 33% (Endivien, Weißkraut, Möhren, Radicchio), THUNFISCH <in Aufguss und eigenem Saft> 10% (THUNFISCH, Wasser, Kochsalz), Paprika, Mais 16% (Mais, Wasser, Salz, Zucker), <gekochtes und geschältes> Ei 8% (HÜHNEREI, Wasser, Salz, Säuerungsmittel (Essigsäure, Zitronensäure)), Kirschtomate, Petersilie	Salatmischung 33% (Endivien, Weißkraut, Möhren, Radicchio - in veränderlichen Gewichtsanteilen), THUNFISCH-Stücke in Aufguss und eigenem Saft 10% (THUNFISCH (Skipjack, Katsuwonus pelamis), Wasser, Kochsalz), Paprika, Mais 16% (Mais, Wasser, Salz, Zucker), gekochtes und geschältes Ei 8% (HÜHNEREI, Wasser, Salz, Säuerungsmittel, Essigsäure und Zitronensäure), Kirschtomate, Petersilie.	Salatmischung <in veränderlichen Gewichtsanteilen> 33% (Endivien, Weißkraut, Möhren, Radicchio), THUNFISCH <in Aufguss und eigenem Saft> 10%, Paprika, Mais 16%, <gekochtes und geschältes> EI 8%, Kirschtomate, Petersilie	1	3	2	0	0	0	0																							57.0942	240	5300	1800	4000	1929.69	0.584631	1331.51	80.4898	104.891	163.979	77.9106	0.51234
107	COLE SLAW SALAT CUP	NICO Frischprodukte GmbH	2020-01-16	Salatmischung (Weißkraut und Möhren - in veränderlichen Gewichtsanteilen), Petersilie.	Salatmischung <in veränderlichen Gewichtsanteilen> (Weißkraut, Möhren), Petersilie	Salatmischung (Weißkraut und Möhren - in veränderlichen Gewichtsanteilen), Petersilie.	Salatmischung <in veränderlichen Gewichtsanteilen> (Weißkraut, Möhren), Petersilie	2							1	0	1	2																			30	116	1600	500	4600	3000	0	1700	43	47	190	27	0
108	Junior Salat Box	NICO Frischprodukte GmbH	2020-01-16	Salatmischung (Endivien, Frisée, Radicchio - in veränderlichen Gewichtsanteilen), Mais, Kidneybohnen, Zucker, Speisesalz, Branntweinessig	Salatmischung <in veränderlichen Gewichtsanteilen> (Endivien, Frisée, Radicchio), Mais, Kidneybohnen, Zucker, Speisesalz, Branntweinessig	Salatmischung (Endivien, Frisée, Radicchio - in veränderlichen Gewichtsanteilen), Mais, Kidneybohnen, Zucker, Speisesalz, Branntweinessig	Salatmischung <in veränderlichen Gewichtsanteilen> (Endivien, Frisée, Radicchio), Mais, Kidneybohnen, Zucker, Speisesalz, Branntweinessig	1	3	4	0	0	0	0																							18	76	1570	200	1930	1910	0	1000	57	38	58	109	0
109	Single Salat Box	NICO Frischprodukte GmbH	2020-01-16	Endivien, Weißkohl, Möhren, Radicchio, Paprika - in veränderlichen Gewichtsanteilen- -	Endivien <in veränderlichen Gewichtsanteilen>, Weißkohl <in veränderlichen Gewichtsanteilen>, Möhren <in veränderlichen Gewichtsanteilen>, Radicchio <in veränderlichen Gewichtsanteilen>, Paprika <in veränderlichen Gewichtsanteilen>	Endivien, Weißkohl, Möhren, Radicchio, Paprika - in veränderlichen Gewichtsanteilen- -	Endivien <in veränderlichen Gewichtsanteilen>, Weißkohl <in veränderlichen Gewichtsanteilen>, Möhren <in veränderlichen Gewichtsanteilen>, Radicchio <in veränderlichen Gewichtsanteilen>, Paprika <in veränderlichen Gewichtsanteilen>	1	2	4	0	0	0	0																							18	76	1570	200	1930	1910	0	1000	57	38	58	109	0
110	SALATCUP HÄHNCHEN MIT SENF-DRESSING	Gartenfrisch Jung GmbH	2020-01-17	Zutaten Salat-Gemüsemischung mit gebratenen, flüssiggewürzten Hähnchenbrustfiletwürfeln mit Milcheiweiß: Gemüse in veränderlichen Gewichtsanteilen (Cocktailtomaten, Frisée, Karotte, Lollo Bionda, Lollo Rosso, Mais (Mais, Wasser, Speisesalz), Radicchio), 10% gebratene, flüssiggewürzte Hähnchenbrustfiletwürfel mit Milcheiweiß (95% Hähnchenbrustfilet, Wasser, Maisstärke, Speisesalz, Traubenzucker, Z…	Salat-Gemüsemischung (Gemüse <in veränderlichen Gewichtsanteilen> (Cocktailtomaten, Frisée, Karotte, Lollo Bionda, Lollo Rosso, Mais (Mais, Wasser, Speisesalz), Radicchio), 10% <gebratene, flüssiggewürzte> Hähnchenbrustfiletwürfel <mit Milcheiweiß> (95% Hähnchenbrustfilet, Wasser, Maisstärke, Speisesalz, Traubenzucker, Zucker, Stabilisator (Triphosphate), MILCHEIWEIß), Kidneybohnen (<rote> Kidney…	Zutaten Salat-Gemüsemischung mit gebratenen, flüssiggewürzten Hähnchenbrustfiletwürfeln mit Milcheiweiß: Gemüse in veränderlichen Gewichtsanteilen (Cocktailtomaten, Frisée, Karotte, Lollo Bionda, Lollo Rosso, Mais (Mais, Wasser, Speisesalz), Radicchio), 10% gebratene, flüssiggewürzte Hähnchenbrustfiletwürfel mit Milcheiweiß (95% Hähnchenbrustfilet, Wasser, Maisstärke, Speisesalz, Traubenzucker, Z…	Salat-Gemüsemischung (Gemüse <in veränderlichen Gewichtsanteilen> (Cocktailtomaten, Frisée, Karotte, Lollo Bionda, Lollo Rosso, Mais, Radicchio), 10% <gebratene, flüssiggewürzte> Hähnchenbrustfiletwürfel, Kidneybohnen <rote> <Konserve>), Senf-Dressing 33% (Wasser, Zucker, Rapsöl, Weinessig, 4% Senf, EIGELB, Meersalz, Verdickungsmittel (Xanthan), Gewürze)	1	1	1	1	4	0	0																							121.052	441	4500	5400	9000	1971.39	0.236079	1291.93	79.8535	53.1136	110.628	32.6882	0.112023
111	QUINOA SALAT MIT SCHINKEN, ZIEGENFRISCHKÄSE, CROUTONS UND SENF-DRESSING	Fresh-Care Convenience BV	2020-01-17	31% Salat-Gemüsemischung (Rote Bete, Feldsalat, Rucola, Radicchio), 29% Senf-Dressing (Wasser, Zucker, Rapsöl, Weißweinessig, 4% Senf (Wasser, Senfsaaten, Branntweinessig, Zucker, Speisesalz, Gewürze), Eigelb, Speisesalz, Verdickungsmittel: Xanthan, Gewürze), 20% gegarte Quinoa (Wasser, Quinoa, Rapsöl), 7% Kochschinken (Schweinefleisch, Speisesalz, Säuerungsmittel: Natriumlactat, Natriumcitrate, …	31% Salat-Gemüsemischung (Rote Bete, Feldsalat, Rucola, Radicchio), 29% Senf-Dressing (Wasser, Zucker, Rapsöl, Weißweinessig, 4% Senf (Wasser, SENFSAATEN, Branntweinessig, Zucker, Speisesalz, Gewürze), EIGELB, Speisesalz, Verdickungsmittel (Xanthan), Gewürze), 20% <gegarte> Quinoa (Wasser, Quinoa, Rapsöl), 7% Kochschinken (Schweinefleisch, Speisesalz, Säuerungsmittel (Natriumlactat, Natriumcitrat…	31% Salat-Gemüsemischung (Rote Bete, Feldsalat, Rucola, Radicchio), 29% Senf-Dressing (Wasser, Zucker, Rapsöl, Weißweinessig, 4% Senf (Wasser, Senfsaaten, Branntweinessig, Zucker, Speisesalz, Gewürze), Eigelb, Speisesalz, Verdickungsmittel: Xanthan, Gewürze), 20% gegarte Quinoa (Wasser, Quinoa, Rapsöl), 7% Kochschinken (Schweinefleisch, Speisesalz, Säuerungsmittel: Natriumlactat, Natriumcitrate, …	31% Salat-Gemüsemischung (Rote Bete, Feldsalat, Rucola, Radicchio), 29% Senf-Dressing (Wasser, Zucker, Rapsöl, Weißweinessig, 4% Senf, EIGELB, Speisesalz, Verdickungsmittel (Xanthan), Gewürze), 20% <gegarte> Quinoa, 7% Kochschinken, 6% Ziegenfrischkäse, 5% Croutons, 2% Sultana Rosinen	1	2	1	1	4	1	2																							176.731	740	5500	9200	16900	1424.65	0.266369	1615.48	186.662	80.4913	106.007	33.3934	0.164482
112	PASTA SALAT MIT FUSILLI, HALBGETROCKNETEN TOMATEN, MOZZARELLA UND KRÄUTER-DRESSING	Fresh-Care Convenience BV	2020-01-17	31% gegarte Nudeln (Wasser, Hartweizengrieß, Rapsöl), 29% Kräuter-Dressing (Wasser, Zucker, Branntweinessig, Rapsöl, Stärke, Speisesalz, 0,1% Kräuter, Traubenzucker, Verdickungsmittel: Guarkernmehl, Xanthan, Säuerungsmittel: Citronensäure, Weinsäure L(+), Äpfelsäure, Gewürze, Zwiebeln, Paprika), 17% Salatmischung (Frisée, Lollo Rosso, Lollo Bionda, Radicchio), 14% halbgetrocknete Tomaten (Tomaten…	31% <gegarte> Nudeln (Wasser, HARTWEIZENGRIEß, Rapsöl), 29% Kräuter-Dressing (Wasser, Zucker, Branntweinessig, Rapsöl, Stärke, Speisesalz, 0,1% Kräuter, Traubenzucker, Verdickungsmittel (Guarkernmehl, Xanthan), Säuerungsmittel (Citronensäure, Weinsäure <L+>, Äpfelsäure), Gewürze, Zwiebeln, Paprika), 17% Salatmischung (Frisée, Lollo Rosso, Lollo Bionda, Radicchio), 14% <halbgetrocknete> Tomaten (T…	31% gegarte Nudeln (Wasser, Hartweizengrieß, Rapsöl), 29% Kräuter-Dressing (Wasser, Zucker, Branntweinessig, Rapsöl, Stärke, Speisesalz, 0,1% Kräuter, Traubenzucker, Verdickungsmittel: Guarkernmehl, Xanthan, Säuerungsmittel: Citronensäure, Weinsäure L(+), Äpfelsäure, Gewürze, Zwiebeln, Paprika), 17% Salatmischung (Frisée, Lollo Rosso, Lollo Bionda, Radicchio), 14% halbgetrocknete Tomaten (Tomaten…	31% <gegarte> Nudeln, 29% Kräuter-Dressing (Wasser, Zucker, Branntweinessig, Rapsöl, Stärke, Speisesalz, 0,1% Kräuter, Traubenzucker, Verdickungsmittel (Guarkernmehl, Xanthan), Säuerungsmittel (Citronensäure, Weinsäure L(+), Apfelsäure), Gewürze, Zwiebeln, Paprika), 17% Salatmischung (Frisée, Lollo Rosso, Lollo Bionda, Radicchio), 14% <halbgetrocknete> Tomaten (Tomaten, Sonnenblumenöl, Kräuter (K…	1	2	3	1	3	1	1																							143.846	524	4200	4900	15900	1670.39	0.00987696	3294.8	40.6089	44.8859	49.0339	17.1366	0.0438976
113	SALATCUP KÄSE & SCHINKEN MIT JOGHURT-DRESSING	Gartenfrisch Jung GmbH	2020-01-17	Zutaten Salat-Gemüsemischung mit Käse, Schinken und Croutons: Gemüse in veränderlichen Gewichtsanteilen (Cocktailtomaten, Frisée, Karotte, Lollo Bionda, Lollo Rosso, Radicchio), 6,5% Kochschinkenwürfel (Schweinefleisch, Speisesalz, Traubenzucker, Gewürzextrakte, Stabilisatoren: Triphosphate, Diphosphate; Antioxidationsmittel: Natriumascorbat; Konservierungsstoff: Natriumnitrit), 6,5% Gouda (48% F…	Salat-Gemüsemischung (Gemüse <in veränderlichen Gewichtsanteilen> (Cocktailtomaten, Frisée, Karotte, Lollo Bionda, Lollo Rosso, Radicchio)), 6,5% Kochschinkenwürfel (Schweinefleisch, Speisesalz, Traubenzucker, Gewürzextrakte, Stabilisatoren (Triphosphate, Diphosphate), Antioxidationsmittel (Natriumascorbat), Konservierungsstoff (Natriumnitrit)), 6,5% GOUDA <Fettgehalt i. Tr. 48%>, 5% Croutons (WE…	Zutaten Salat-Gemüsemischung mit Käse, Schinken und Croutons: Gemüse in veränderlichen Gewichtsanteilen (Cocktailtomaten, Frisée, Karotte, Lollo Bionda, Lollo Rosso, Radicchio), 6,5% Kochschinkenwürfel (Schweinefleisch, Speisesalz, Traubenzucker, Gewürzextrakte, Stabilisatoren: Triphosphate, Diphosphate; Antioxidationsmittel: Natriumascorbat; Konservierungsstoff: Natriumnitrit), 6,5% Gouda (48% F…	Salat-Gemüsemischung (Gemüse <in veränderlichen Gewichtsanteilen> (Cocktailtomaten, Frisée, Karotte, Lollo Bionda, Lollo Rosso, Radicchio)), 6,5% Kochschinkenwürfel, 6,5% GOUDA <Fettgehalt i. Tr. 48%>, 5% Croutons, Joghurt-Dressing 33% (Wasser, 14% Joghurt (MAGERMILCH, Stabilisator (Pektin), Joghurtkulturen), Rapsöl, Weinessig, Zucker, VOLLMILCHPULVER, Meersalz, Maisstärke, EIGELB, Branntweinessi…	1	1	1	1	1	0	0																							117.611	482	5300	7400	6500	1576.42	0.0524333	2011.32	151.882	78.7361	107.02	27.161	0.197801
114	PASTA SALAT MIT PENNE, HÄHNCHEN, HARTKÄSE UND JOGHURT-DRESSING	Fresh-Care Convenience BV	2020-01-17	31% gegarte Nudeln (Wasser, Hartweizengrieß, Rapsöl), 29% Joghurt-Dressing (Wasser, Rapsöl, 13% wärmebehandelter Magermilchjoghurt, Zucker, Weißweinessig, Branntweinessig, modifizierte Stärke, Speisesalz, Milcheiweiß, Vollmilchpulver, Magermilchpulver, Senf (Wasser, Senfsaaten, Branntweinessig, Speisesalz, Zucker, Gewürze), Verdickungsmittel: Xanthan, Säuerungsmittel: Citronensäure, Kräuter, Gewü…	31% <gegarte> Nudeln (Wasser, HARTWEIZENGRIEß, Rapsöl), 29% Joghurt-Dressing (Wasser, Rapsöl, 13% <wärmebehandelter> MAGERMILCHJOGHURT, Zucker, Weißweinessig, Branntweinessig, <modifizierte> Stärke, Speisesalz, MILCHEIWEIß, VOLLMILCHPULVER, MAGERMILCHPULVER, Senf (Wasser, SENFSAATEN, Branntweinessig, Speisesalz, Zucker, Gewürze), Verdickungsmittel (Xanthan), Säuerungsmittel (Citronensäure), Kräut…	31% gegarte Nudeln (Wasser, Hartweizengrieß, Rapsöl), 29% Joghurt-Dressing (Wasser, Rapsöl, 13% wärmebehandelter Magermilchjoghurt, Zucker, Weißweinessig, Branntweinessig, modifizierte Stärke, Speisesalz, Milcheiweiß, Vollmilchpulver, Magermilchpulver, Senf (Wasser, Senfsaaten, Branntweinessig, Speisesalz, Zucker, Gewürze), Verdickungsmittel: Xanthan, Säuerungsmittel: Citronensäure, Kräuter, Gewü…	31% <gegarte> Nudeln, 29% Joghurt-Dressing (Wasser, Rapsöl, 3,77% <wärmebehandelter> MAGERMILCHJOGHURT, Zucker, Weißweinessig, Branntweinessig, <modifizierte> Stärke, Speisesalz, MILCHEIWEIß, VOLLMILCHPULVER, MAGERMILCHPULVER, Senf, Verdickungsmittel (Xanthan), Säuerungsmittel (Citronensäure), Kräuter, Gewürze, Traubenzucker), 23% Salatmischung (Frisée, Lollo Rosso, Lollo Bionda, Radicchio), 10% …	1	2	1	1	1	1	1																							140.658	589	7200	7100	11300	1211.28	0.026053	1409.7	46.0524	73.2717	133.605	15.1921	0.161778
115	WEISSKRAUT SALAT	Popp Feinkost GmbH	2020-01-17	Weißkohl 66%, Wasser, Zucker, Paprika 5%, Rapsöl, Branntweinessig, Zwiebeln, jodiertes Speisesalz (Speisesalz, Kaliumjodat), Gewürze, Säuerungsmittel: Weinsäure (L+), Äpfelsäure, Citronensäure; Antioxidationsmittel: Ascorbinsäure; Dextrose.	Weißkohl 66%, Wasser, Zucker, Paprika 5%, Rapsöl, Branntweinessig, Zwiebeln, <jodiertes> Speisesalz (Speisesalz, Kaliumjodat), Gewürze, Säuerungsmittel (Weinsäure <L+>, Äpfelsäure, Citronensäure), Antioxidationsmittel (Ascorbinsäure), Dextrose	Weißkohl 66%, Wasser, Zucker, Paprika 5%, Rapsöl, Branntweinessig, Zwiebeln, jodiertes Speisesalz (Speisesalz, Kaliumjodat), Gewürze, Säuerungsmittel: Weinsäure (L+), Äpfelsäure, Citronensäure; Antioxidationsmittel: Ascorbinsäure; Dextrose.	Weißkohl 66%, Wasser, Zucker, Paprika 5%, Rapsöl, Branntweinessig, Zwiebeln, <jodiertes> Speisesalz, Gewürze, Säuerungsmittel (Weinsäure (L+), Apfelsäure, Citronensäure), Antioxidationsmittel (Ascorbinsäure), Dextrose	2							1	3	1	1																			88.3372	383	1000	3300	12800	2308.2	0	1937.38	32.4923	40.9141	170.358	20.9592	0
116	FEIERABEND Laune CAESAR ART	Bonduelle Deutschland GmbH	2020-01-21	58% Salatmischung (Weißkraut, Kirschtomaten, Endivie, Frisée, Karotten, Lollo Bionda, Lollo Rossa, Radicchio), 26% Caesar Dressing (Wasser, Sahne, 8% Zwiebeln, Zucker, Rapsöl, Branntweinessig, modifizierte Stärke, Eigelb, Salz, Knoblauch, Dextrose, Sardellen, geriebener Hartkäse, Verdickungsmittel (Guarkernmehl, Xanthan, Johannisbrotkernmehl), tierisches Fett, Gewürze, Senfsaaten, Kräuter), 10% f…	58% Salatmischung (Weißkraut, Kirschtomaten, Endivie, Frisée, Karotten, Lollo Bionda, Lollo Rossa, Radicchio), 26% Caesar Dressing (Wasser, SAHNE, 8% Zwiebeln, Zucker, Rapsöl, Branntweinessig, <modifizierte> Stärke, EIgelb, Salz, Knoblauch, Dextrose, SARDELLEN, <geriebener> HartKÄSE, Verdickungsmittel (Guarkernmehl, Xanthan, Johannisbrotkernmehl), <tierisches> Fett, Gewürze, SENFsaaten, Kräuter),…	58% Salatmischung (Weißkraut, Kirschtomaten, Endivie, Frisée, Karotten, Lollo Bionda, Lollo Rossa, Radicchio), 26% Caesar Dressing (Wasser, Sahne, 8% Zwiebeln, Zucker, Rapsöl, Branntweinessig, modifizierte Stärke, Eigelb, Salz, Knoblauch, Dextrose, Sardellen, geriebener Hartkäse, Verdickungsmittel (Guarkernmehl, Xanthan, Johannisbrotkernmehl), tierisches Fett, Gewürze, Senfsaaten, Kräuter), 10% f…	58% Salatmischung (Weißkraut, Kirschtomaten, Endivie, Frisée, Karotten, Lollo Bionda, Lollo Rossa, Radicchio), 26% Caesar Dressing (Wasser, SAHNE, 2,08% Zwiebeln, Zucker, Rapsöl, Branntweinessig, <modifizierte> Stärke, EIGELB, Salz, Knoblauch, Dextrose, SARDELLEN, <geriebener> HARTKÄSE, Verdickungsmittel (Guarkernmehl, Xanthan, Johannisbrotkernmehl), <tierisches> Fett, Gewürze, SENFSAATEN, Kräute…	1	3	1	1	2	0	0																							74.6275	313	5400	4000	3800	953.983	0.130827	600.486	38.7556	76.6392	109.935	28.7427	0.158453
117	ALGENSALAT WAKAME	Deutsche See GmbH	2020-01-21	Seealgen (Braunalge) 70%, Agar-Agar 10%, Mu-Err Pilze 8%, Zucker, Marinade (SESAMÖL, Sojasauce (SOJABOHNEN, Wasser, Salz), Reisessig, färbenes Lebensmittel: Kurkuma, Farbstoff Kupferhaltige Komplexe der Chlorophylle und Chlorophylline), SESAM 1,8%, Salz, Chili	Seealgen (Braunalge) 70%, Agar-Agar 10%, Mu-Err Pilze 8%, Zucker, Marinade (SESAMÖL, Sojasauce (SOJABOHNEN, Wasser, Salz), Reisessig, <färbenes> Lebensmittel (Kurkuma), Farbstoff (Kupferhaltige Komplexe der Chlorophylle und Chlorophylline)), SESAM 1,8%, Salz, Chili	Seealgen (Braunalge) 70%, Agar-Agar 10%, Mu-Err Pilze 8%, Zucker, Marinade (SESAMÖL, Sojasauce (SOJABOHNEN, Wasser, Salz), Reisessig, färbenes Lebensmittel: Kurkuma, Farbstoff Kupferhaltige Komplexe der Chlorophylle und Chlorophylline), SESAM 1,8%, Salz, Chili	Seealgen (Braunalge) 70%, Agar-Agar 10%, Mu-Err Pilze 8%, Zucker, Marinade (SESAMÖL, SOJASOßE, Reisessig, <färbendes> Lebensmittel (Kurkuma), Farbstoff (Kupferhaltige Komplexe der Chlorophylle und Chlorophylline)), SESAM 1,8%, Salz, Chili	2							2	3	1	3																			67.8201	284	1300	3200	6300	3677.29	0.00738083	246.637	30.1342	63.9319	42.8541	55.5215	0
118	BIO PUR KAROTTENSALAT	Heinrich Kühlmann GmbH & Co. KG	2020-01-21	Karotten* 67%, Trinkwasser, Rübenzucker*, Branntweinessig*, Sonnenblumenöl*, Maisstärke*, Meersalz, Kräuter*, Zwiebeln*, Gewürz*, Antioxidationsmittel (Ascorbinsäure), Verdickungsmittel (Guarkernmehl)	Karotten* 67%, Trinkwasser, Rübenzucker*, Branntweinessig*, Sonnenblumenöl*, Maisstärke*, Meersalz, Kräuter*, Zwiebeln*, Gewürz*, Antioxidationsmittel (Ascorbinsäure), Verdickungsmittel (Guarkernmehl)	Karotten* 67%, Trinkwasser, Rübenzucker*, Branntweinessig*, Sonnenblumenöl*, Maisstärke*, Meersalz, Kräuter*, Zwiebeln*, Gewürz*, Antioxidationsmittel (Ascorbinsäure), Verdickungsmittel (Guarkernmehl)	Karotten* 67%, Trinkwasser, Rübenzucker*, Branntweinessig*, Sonnenblumenöl*, Maisstärke*, Meersalz, Kräuter*, Zwiebeln*, Gewürz*, Antioxidationsmittel (Ascorbinsäure), Verdickungsmittel (Guarkernmehl)	2							2	3	1	1																			96.2943	403	800	3600	13800	2540.43	0	2438.74	76.2425	13.364	123.978	12.1914	0
119	Krautsalat	GLOBUS SB-Warenhaus Holding GmbH & Co. KG	2020-01-21	50% Weißkohl, 15% Karotten, Zucker, Trinkwasser, Paprika, Zwiebeln, Branntweinessig, Rapsöl, Speisesalz, Gewürze, Antioxidationsmittel: Ascorbinsäure, Säuerungsmittel: Essigsäure.	50% Weißkohl, 15% Karotten, Zucker, Trinkwasser, Paprika, Zwiebeln, Branntweinessig, Rapsöl, Speisesalz, Gewürze, Antioxidationsmittel (Ascorbinsäure), Säuerungsmittel (Essigsäure)	50% Weißkohl, 15% Karotten, Zucker, Trinkwasser, Paprika, Zwiebeln, Branntweinessig, Rapsöl, Speisesalz, Gewürze, Antioxidationsmittel: Ascorbinsäure, Säuerungsmittel: Essigsäure.	50% Weißkohl, 15% Karotten, Zucker, Trinkwasser, Paprika, Zwiebeln, Branntweinessig, Rapsöl, Speisesalz, Gewürze, Antioxidationsmittel (Ascorbinsäure), Säuerungsmittel (Essigsäure)	2							1	3	1	1																			89.8335	377	900	3400	13000	2262.03	0	1702.8	42.7644	34.1002	156.994	20.0572	0
120	Krautsalat	Nadler Feinkost GmbH	2020-01-21	66% Weißkraut, Zucker, Wasser, 6% Zwiebeln, Branntweinessig, Rapsöl, 4% Paprika, Salz, Gewürze, Antioxidationsmittel: Ascorbinsäure; Säuerungsmittel: Citronensäure.	66% Weißkraut, Zucker, Wasser, 6% Zwiebeln, Branntweinessig, Rapsöl, 4% Paprika, Salz, Gewürze, Antioxidationsmittel (Ascorbinsäure), Säuerungsmittel (Citronensäure)	66% Weißkraut, Zucker, Wasser, 6% Zwiebeln, Branntweinessig, Rapsöl, 4% Paprika, Salz, Gewürze, Antioxidationsmittel: Ascorbinsäure; Säuerungsmittel: Citronensäure.	66% Weißkraut, Zucker, Wasser, 6% Zwiebeln, Branntweinessig, Rapsöl, 4% Paprika, Salz, Gewürze, Antioxidationsmittel (Ascorbinsäure), Säuerungsmittel (Citronensäure)	2							1	3	1	1																			93.406	392	1000	4000	13000	2207.64	0	1997.22	32.14	37.02	152.76	20.68	0
121	Meistersalat	Popp Feinkost GmbH	2020-01-21	70% Weißkohl, Wasser, Zucker, Branntweinessig, 1% Paprika, jodiertes Speisesalz (Speisesalz, Kaliumjodat), Gewürze, Dextrose, Antioxidationsmittel: Ascorbinsäure; Säuerungsmittel: Citronensäure.	70% Weißkohl, Wasser, Zucker, Branntweinessig, 1% Paprika, <jodiertes> Speisesalz (Speisesalz, Kaliumjodat), Gewürze, Dextrose, Antioxidationsmittel (Ascorbinsäure), Säuerungsmittel (Citronensäure)	70% Weißkohl, Wasser, Zucker, Branntweinessig, 1% Paprika, jodiertes Speisesalz (Speisesalz, Kaliumjodat), Gewürze, Dextrose, Antioxidationsmittel: Ascorbinsäure; Säuerungsmittel: Citronensäure.	70% Weißkohl, Wasser, Zucker, Branntweinessig, 1% Paprika, <jodiertes> Speisesalz, Gewürze, Dextrose, Antioxidationsmittel (Ascorbinsäure), Säuerungsmittel (Citronensäure)	2							1	0	1	2																			61.1797	448	1000	5000	12800	2195.01	0	1219	31	36	147.6	19.45	0
122	COLESLAW-SALAT	Popp Feinkost GmbH	2020-01-21	Weisskohl 35%, Rapsöl, Wasser, Joghurt 10%, Karotten 7%, Zucker, Sellerie 4%, Äpfel 3%, Zwiebeln, Sahne 2%, Invertzuckersirup, Eigelb, Branntweinessig, Gewürze, Speisesalz, Senfsaaten, Sonnenblumenöl, Dextrose, Stärke, Säuerungsmittel: Essigsäure; Säureregulator: Natriumacetate; Verdickungsmittel: Guarkernmehl; Süßungsmittel: Saccharin.	Weisskohl 35%, Rapsöl, Wasser, JOGHURT 10%, Karotten 7%, Zucker, SELLERIE 4%, Äpfel 3%, Zwiebeln, SAHNE 2%, Invertzuckersirup, EIGELB, Branntweinessig, Gewürze, Speisesalz, SENFSAATEN, Sonnenblumenöl, Dextrose, Stärke, Säuerungsmittel (Essigsäure), Säureregulator (Natriumacetate), Verdickungsmittel (Guarkernmehl), Süßungsmittel (Saccharin)	Weisskohl 35%, Rapsöl, Wasser, Joghurt 10%, Karotten 7%, Zucker, Sellerie 4%, Äpfel 3%, Zwiebeln, Sahne 2%, Invertzuckersirup, Eigelb, Branntweinessig, Gewürze, Speisesalz, Senfsaaten, Sonnenblumenöl, Dextrose, Stärke, Säuerungsmittel: Essigsäure; Säureregulator: Natriumacetate; Verdickungsmittel: Guarkernmehl; Süßungsmittel: Saccharin.	Weißkohl 35%, Rapsöl, Wasser, JOGHURT 10%, Karotten 7%, Zucker, SELLERIE 4%, Äpfel 3%, Zwiebeln, SAHNE 2%, Invertzuckersirup, EIGELB, Branntweinessig, Gewürze, Speisesalz, SENFSAATEN, Sonnenblumenöl, Dextrose, Stärke, Säuerungsmittel (Essigsäure), Säureregulator (Natriumacetate), Verdickungsmittel (Guarkernmehl), Süßungsmittel (Saccharin)	2							1	1	0	1																			179.867	874	1000	17000	12000	1767.06	0.1396	3670.18	40.9945	58.5206	120.591	19.2457	0.088
123	Frischer Krautsalat "GRIECHISCHE ART"	Popp Feinkost GmbH	2020-01-21	70% Weißkohl, Wasser, Zucker, Branntweinessig, 1% Paprika, jodiertes Speisesalz (Speisesalz, Kaliumjodat), Gewürze, Dextrose, Antioxidationsmittel: Ascorbinsäure; Säuerungsmittel: Citronensäure.	70% Weißkohl, Wasser, Zucker, Branntweinessig, 1% Paprika, <jodiertes> Speisesalz (Speisesalz, Kaliumjodat), Gewürze, Dextrose, Antioxidationsmittel (Ascorbinsäure), Säuerungsmittel (Citronensäure)	70% Weißkohl, Wasser, Zucker, Branntweinessig, 1% Paprika, jodiertes Speisesalz (Speisesalz, Kaliumjodat), Gewürze, Dextrose, Antioxidationsmittel: Ascorbinsäure; Säuerungsmittel: Citronensäure.	70% Weißkohl, Wasser, Zucker, Branntweinessig, 1% Paprika, <jodiertes> Speisesalz, Gewürze, Dextrose, Antioxidationsmittel (Ascorbinsäure), Säuerungsmittel (Citronensäure)	2							1	0	1	1																			61.1797	448	1000	5000	12800	2195.01	0	1219	31	36	147.6	19.45	0
124	Feiner Gurkensalat in Joghurtdressing	Popp Feinkost GmbH	2020-01-21	Gurken 67%, Rapsöl, Wasser, Zucker, Joghurt 5%, Zwiebeln, Branntweinessig, Eigelb, Maisstärke, Senfsaaten, Kräuter, Gewürze, Speisesalz, Dextrose, Säuerungsmittel: Essigsäure; Verdickungsmittel: Guarkernmehl, Xanthan; Konservierungsstoffe: Kaliumsorbat, Natriumbenzoat.	Gurken 67%, Rapsöl, Wasser, Zucker, JOGHURT 5%, Zwiebeln, Branntweinessig, EIGELB, Maisstärke, SENFSAATEN, Kräuter, Gewürze, Speisesalz, Dextrose, Säuerungsmittel (Essigsäure), Verdickungsmittel (Guarkernmehl, Xanthan), Konservierungsstoffe (Kaliumsorbat, Natriumbenzoat)	Gurken 67%, Rapsöl, Wasser, Zucker, Joghurt 5%, Zwiebeln, Branntweinessig, Eigelb, Maisstärke, Senfsaaten, Kräuter, Gewürze, Speisesalz, Dextrose, Säuerungsmittel: Essigsäure; Verdickungsmittel: Guarkernmehl, Xanthan; Konservierungsstoffe: Kaliumsorbat, Natriumbenzoat.	Gurken 67%, Rapsöl, Wasser, Zucker, JOGHURT 5%, Zwiebeln, Branntweinessig, EIGELB, Maisstärke, SENFSAATEN, Kräuter, Gewürze, Speisesalz, Dextrose, Säuerungsmittel (Essigsäure), Verdickungsmittel (Guarkernmehl, Xanthan), Konservierungsstoffe (Kaliumsorbat, Natriumbenzoat)	2							2	1	0	1																			118.428	545	800	10400	8000	871.098	0.103795	1544.31	24.5205	44.19	46.5758	14.9693	0.0561273
125	SPREEWÄLDER GURKENSALAT	Golßener Fleisch- und Wurstwaren GmbH & Co. Produktions KG	2020-01-21	50% Gurken, Wasser, Rapsöl, Zucker, 5% SAHNE, Branntweinessig, Dill, Speisesalz, Palmöl, modifizierte Stärke, MILCHEIWEIß, Gewürze, Verdickungsmittel (Xanthan, Guarkernmehl), LAKTOSE, Säureregulator Natriumacetate, Konservierungsstoffe (Kaliumsorbat, Natriumbenzoat), natürliche Aromen.	50% Gurken, Wasser, Rapsöl, Zucker, 5% SAHNE, Branntweinessig, Dill, Speisesalz, Palmöl, <modifizierte> Stärke, MILCHEIWEIß, Gewürze, Verdickungsmittel (Xanthan, Guarkernmehl), LAKTOSE, Säureregulator (Natriumacetate), Konservierungsstoffe (Kaliumsorbat, Natriumbenzoat), <natürliche> Aromen	50% Gurken, Wasser, Rapsöl, Zucker, 5% SAHNE, Branntweinessig, Dill, Speisesalz, Palmöl, modifizierte Stärke, MILCHEIWEIß, Gewürze, Verdickungsmittel (Xanthan, Guarkernmehl), LAKTOSE, Säureregulator Natriumacetate, Konservierungsstoffe (Kaliumsorbat, Natriumbenzoat), natürliche Aromen.	50% Gurken, Wasser, Rapsöl, Zucker, 5% SAHNE, Branntweinessig, Dill, Speisesalz, Palmöl, <modifizierte> Stärke, MILCHEIWEIß, Gewürze, Verdickungsmittel (Xanthan, Guarkernmehl), LAKTOSE, Säureregulator (Natriumacetate), Konservierungsstoffe (Kaliumsorbat, Natriumbenzoat), <natürliche> Aromen	2							2	1	0	3																			159.12	606	1300	11700	8100	1787.42	0.0552468	1865.68	20.367	47.307	46.8245	10.237	0.0224679
126	Bunter Rohkostsalat	Dr. Schrödter Feinkost GmbH	2020-01-22	59% Weißkohl, 11% Karotten, Trinkwasser, Zucker, Rapsöl, 4% Paprika, Branntweinessig, jodiertes Speisesalz (Speisesalz, Kaliumjodat), Gewürze, Dextrose, Antioxidationsmittel: Ascorbinsäure; Säuerungsmittel: Citronensäure.	59% Weißkohl, 11% Karotten, Trinkwasser, Zucker, Rapsöl, 4% Paprika, Branntweinessig, <jodiertes> Speisesalz (Speisesalz, Kaliumjodat), Gewürze, Dextrose, Antioxidationsmittel (Ascorbinsäure), Säuerungsmittel (Citronensäure)	59% Weißkohl, 11% Karotten, Trinkwasser, Zucker, Rapsöl, 4% Paprika, Branntweinessig, jodiertes Speisesalz (Speisesalz, Kaliumjodat), Gewürze, Dextrose, Antioxidationsmittel: Ascorbinsäure; Säuerungsmittel: Citronensäure.	59% Weißkohl, 11% Karotten, Trinkwasser, Zucker, Rapsöl, 4% Paprika, Branntweinessig, <jodiertes> Speisesalz, Gewürze, Dextrose, Antioxidationsmittel (Ascorbinsäure), Säuerungsmittel (Citronensäure)	2							1	3	1	1																			96.4204	434	1000	5000	12000	2342.83	0	1949.86	39.9633	37.0467	164.404	20	0
127	Karottensalat	Dr. Schrödter Feinkost GmbH	2020-01-22	69% Karotten, Trinkwasser, Zucker, 6% Zwiebeln, Branntweinessig, Rapsöl, Speisesalz, Apfelsaftkonzentrat, Kräuter, Zitronensaft.	69% Karotten, Trinkwasser, Zucker, 6% Zwiebeln, Branntweinessig, Rapsöl, Speisesalz, Apfelsaftkonzentrat, Kräuter, Zitronensaft	69% Karotten, Trinkwasser, Zucker, 6% Zwiebeln, Branntweinessig, Rapsöl, Speisesalz, Apfelsaftkonzentrat, Kräuter, Zitronensaft.	69% Karotten, Trinkwasser, Zucker, 6% Zwiebeln, Branntweinessig, Rapsöl, Speisesalz, Apfelsaftkonzentrat, Kräuter, Zitronensaft	2							2	3	1	1																			92.9322	389	700	3000	14000	2212.4	0	929.38	79.7422	12.1684	128.053	12.9031	0
128	Krautsalat nach griechischer Art	Dr. Schrödter Feinkost GmbH	2020-01-22	70% Weißkohl, Trinkwasser, Zucker, Rapsöl, Branntweinessig, 1% Paprika, jodiertes Speisesalz (Speisesalz, Kaliumjodat), Gewürze, Dextrose, Antioxidationsmittel: Ascorbinsäure; Säuerungsmittel: Citronensäure.	70% Weißkohl, Trinkwasser, Zucker, Rapsöl, Branntweinessig, 1% Paprika, <jodiertes> Speisesalz (Speisesalz, Kaliumjodat), Gewürze, Dextrose, Antioxidationsmittel (Ascorbinsäure), Säuerungsmittel (Citronensäure)	70% Weißkohl, Trinkwasser, Zucker, Rapsöl, Branntweinessig, 1% Paprika, jodiertes Speisesalz (Speisesalz, Kaliumjodat), Gewürze, Dextrose, Antioxidationsmittel: Ascorbinsäure; Säuerungsmittel: Citronensäure.	70% Weißkohl, Trinkwasser, Zucker, Rapsöl, Branntweinessig, 1% Paprika, <jodiertes> Speisesalz, Gewürze, Dextrose, Antioxidationsmittel (Ascorbinsäure), Säuerungsmittel (Citronensäure)	2							1	3	1	1																			107.651	448	1000	5000	12800	2195.01	0	2262.56	31	36	147.6	19.45	0
129	SALAT Hähnchen & Mais	Thurländer Salate und Feinkost GmbH	2020-01-22	Zutaten Salat: Salate in veränderlichen Gewichtsanteilen (Weißkohl, Endivie, Frisée, Radicchio, Lollo Bionda, Lollo Rosso), Karotten, Mais, 15% Hähnchen-Streifen, gebraten, gewürzt, aus Fleischstücken zusammengefügt (95% Hähnchenfleisch, Trinkwasser, Speisesalz, Rapsöl, Dextrose, Stabilisatoren: Kaliumlactat, Triphosphate; Gewürzextrakte, Paprikapulver). Zutaten Dressing: 50% Joghurt (3,5% Fett),…	Salat (Salate <in veränderlichen Gewichtsanteilen> (Weißkohl, Endivie, Frisée, Radicchio, Lollo Bionda, Lollo Rosso)), Karotten, Mais, 15% Hähnchen-Streifen <gebraten, gewürzt, aus Fleischstücken zusammengefügt> (95% Hähnchenfleisch, Trinkwasser, Speisesalz, Rapsöl, Dextrose, Stabilisatoren (Kaliumlactat, Triphosphate), Gewürzextrakte, Paprikapulver), Dressing (50% JOGHURT <Fettgehalt 3,5%>, Raps…	Zutaten Salat: Salate in veränderlichen Gewichtsanteilen (Weißkohl, Endivie, Frisée, Radicchio, Lollo Bionda, Lollo Rosso), Karotten, Mais, 15% Hähnchen-Streifen, gebraten, gewürzt, aus Fleischstücken zusammengefügt (95% Hähnchenfleisch, Trinkwasser, Speisesalz, Rapsöl, Dextrose, Stabilisatoren: Kaliumlactat, Triphosphate; Gewürzextrakte, Paprikapulver). Zutaten Dressing: 50% Joghurt (3,5% Fett),…	Salat (Salate <in veränderlichen Gewichtsanteilen> (Weißkohl, Endivie, Frisée, Radicchio, Lollo Bionda, Lollo Rosso)), Karotten, Mais, 15% Hähnchen-Streifen <gebraten, gewürzt, aus Fleischstücken zusammengefügt>, Dressing (50% JOGHURT <Fettgehalt 3,5%>, Rapsöl, Apfelsaft <aus Apfelsaftkonzentrat>, Trinkwasser, Zitronensaft <aus Zitronensaftkonzentrat>, Branntweinessig <AT Weingeistessig>, Speises…	1	1	1	1	1	0	0																							97.7206	409	3500	6500	6400	1963.95	0.0230691	1481.24	80.7855	63.4349	154.111	32.6123	0.0628576
130	SALAT Schinken & Käse	Thurländer Salate und Feinkost GmbH	2020-01-22	Zutaten Salat: Salate in veränderlichen Gewichtsanteilen (Weißkohl, Endivie, Frisée, Radicchio, Lollo Bionda, Lollo Rosso), 17% Gouda, 14% Kochschinken (Schweinefleisch, Trinkwasser, Nitritpökelsalz [Speisesalz, Konservierungsstoff: Natriumnitrit], Maltodextrin, Dextrose, Gewürzextrakte). Zutaten Dressing: 50% Joghurt (3,5% Fett), Rapsöl, Apfelsaft aus Apfelsaftkonzentrat, Trinkwasser, Zitronensa…	Salat (Salate <in veränderlichen Gewichtsanteilen> (Weißkohl, Endivie, Frisée, Radicchio, Lollo Bionda, Lollo Rosso)), 17% GOUDA, 14% Kochschinken (Schweinefleisch, Trinkwasser, Nitritpökelsalz (Speisesalz, Konservierungsstoff (Natriumnitrit)), Maltodextrin, Dextrose, Gewürzextrakte), Dressing 50% (JOGHURT <Fettgehalt 3,5%>, Rapsöl, Apfelsaft <aus Apfelsaftkonzentrat>, Trinkwasser, Zitronensaft <…	Zutaten Salat: Salate in veränderlichen Gewichtsanteilen (Weißkohl, Endivie, Frisée, Radicchio, Lollo Bionda, Lollo Rosso), 17% Gouda, 14% Kochschinken (Schweinefleisch, Trinkwasser, Nitritpökelsalz [Speisesalz, Konservierungsstoff: Natriumnitrit], Maltodextrin, Dextrose, Gewürzextrakte). Zutaten Dressing: 50% Joghurt (3,5% Fett), Rapsöl, Apfelsaft aus Apfelsaftkonzentrat, Trinkwasser, Zitronensa…	Salat (Salate <in veränderlichen Gewichtsanteilen> (Weißkohl, Endivie, Frisée, Radicchio, Lollo Bionda, Lollo Rosso)), 17% GOUDA, 14% Kochschinken, Dressing 50% (JOGHURT <Fettgehalt 3,5%>, Rapsöl, Apfelsaft <aus Apfelsaftkonzentrat>, Trinkwasser, Zitronensaft <aus Zitronensaftkonzentrat>, Branntweinessig <AT Weingeistessig>, Speisesalz, Kräuter, Pfeffer <schwarz>, Senf, Maisstärke, Zucker, HÜHNER…	1	1	1	1	1	0	0																							128.048	537	5600	9500	4700	1909.74	0.158137	1791.18	120.084	74.8906	137.647	29.141	0.289692
131	GARTENSALAT	Thurländer Salate und Feinkost GmbH	2020-01-22	Zutaten Salat: Salate in veränderlichen Gewichtsanteilen (Weißkohl, Endivie, Frisée, Radicchio, Lollo Bionda, Lollo Rosso), Karotten, Rettich, Gemüsemais. Zutaten Dressing: Trinkwasser, Zucker, Orangensaft aus Orangensaftkonzentrat, Rapsöl, Branntweinessig (AT: Weingeistessig), Zwiebeln, Speisesalz, Schnittlauch, Petersilie, Dill, Paprika, Verdickungsmittel: Natriumalginat, Xanthan; Senfsaaten, G…	Salat (Salate <in veränderlichen Gewichtsanteilen> (Weißkohl, Endivie, Frisée, Radicchio, Lollo Bionda, Lollo Rosso)), Karotten, Rettich, Gemüsemais, Dressing (Trinkwasser, Zucker, Orangensaft <aus Orangensaftkonzentrat>, Rapsöl, Branntweinessig <AT Weingeistessig>, Zwiebeln, Speisesalz, Schnittlauch, Petersilie, Dill, Paprika, Verdickungsmittel (Natriumalginat, Xanthan), SENFSAATEN, Gewürze)	Zutaten Salat: Salate in veränderlichen Gewichtsanteilen (Weißkohl, Endivie, Frisée, Radicchio, Lollo Bionda, Lollo Rosso), Karotten, Rettich, Gemüsemais. Zutaten Dressing: Trinkwasser, Zucker, Orangensaft aus Orangensaftkonzentrat, Rapsöl, Branntweinessig (AT: Weingeistessig), Zwiebeln, Speisesalz, Schnittlauch, Petersilie, Dill, Paprika, Verdickungsmittel: Natriumalginat, Xanthan; Senfsaaten, G…	Salat (Salate <in veränderlichen Gewichtsanteilen> (Weißkohl, Endivie, Frisée, Radicchio, Lollo Bionda, Lollo Rosso)), Karotten, Rettich, Gemüsemais, Dressing (Trinkwasser, Zucker, Orangensaft <aus Orangensaftkonzentrat>, Rapsöl, Branntweinessig <AT Weingeistessig>, Zwiebeln, Speisesalz, Schnittlauch, Petersilie, Dill, Paprika, Verdickungsmittel (Natriumalginat, Xanthan), SENFSAATEN, Gewürze)	1	1	4	1	3	0	0																							41.7721	175	1200	400	7300	1953.81	0	386.261	66.7421	34.126	107.254	29.7269	0
132	GEFLÜGEL-FRIKADELLEN-MAIS SALAT	Thurländer Salate und Feinkost GmbH	2020-01-22	Salat [Nudeln, gekocht ((Hartweizenmahlerzeugnis, Hühnereitrockeneiweiß, Trinkwasser), Branntweinessig, Speisesalz, Säuerungsmittel: Citronensäure, Weinsäure (L+), Äpfelsäure), Gemüse in veränderlichen Gewichtsanteilen (Chinakohl, Endivie, Frisée, Lollo Bionda, Lollo Rosso, Radicchio), 10% Mini Geflügel-Frikadellen (72% Geflügelfleisch z.T. fein zerkleinert (Pute, Hähnchen), Paniermehl (Weizenmeh…	Salat (Nudeln <gekocht> (HARTWEIZENMAHLERZEUGNIS, HÜHNEREITROCKENEIWEIß, Trinkwasser, Branntweinessig, Speisesalz, Säuerungsmittel (Citronensäure, Weinsäure <L+>, Äpfelsäure)), Gemüse <in veränderlichen Gewichtsanteilen> (Chinakohl, Endivie, Frisée, Lollo Bionda, Lollo Rosso, Radicchio)), 10% Mini Geflügel-Frikadellen (72% Geflügelfleisch <z.T. fein zerkleinert> (Pute, Hähnchen), Paniermehl (WEIZ…	Salat [Nudeln, gekocht ((Hartweizenmahlerzeugnis, Hühnereitrockeneiweiß, Trinkwasser), Branntweinessig, Speisesalz, Säuerungsmittel: Citronensäure, Weinsäure (L+), Äpfelsäure), Gemüse in veränderlichen Gewichtsanteilen (Chinakohl, Endivie, Frisée, Lollo Bionda, Lollo Rosso, Radicchio), 10% Mini Geflügel-Frikadellen (72% Geflügelfleisch z.T. fein zerkleinert (Pute, Hähnchen), Paniermehl (Weizenmeh…	Salat (Nudeln <enthält EI> <gekocht>, Gemüse <in veränderlichen Gewichtsanteilen> (Chinakohl, Endivie, Frisée, Lollo Bionda, Lollo Rosso, Radicchio)), 10% Mini Geflügel-Frikadellen (7,2% Geflügelfleisch <z.T. fein zerkleinert> (Pute, Hähnchen), Paniermehl, Reis, Zwiebeln, Speisesalz, Gewürzextrakte, Paprikapulver), 7% Gemüsemais, Dressing (JOGHURT <Fettgehalt 3,5%>, Salatmayonnaise, Apfelsaft <au…	1	2	1	1	1	1	1																							96.6991	492	5300	4700	12300	1062.43	0	430.564	56.7633	59.7513	162.765	20.1676	0.0876213
133	THUNFISCH SALAT	Thurländer Salate und Feinkost GmbH	2020-01-22	Salat [Nudeln, gekocht ((Hartweizenmahlerzeugnis, Hühnereitrockeneiweiß, Trinkwasser), Branntweinessig, Speisesalz, Säuerungsmittel: Citronensäure, Weinsäure (L+), Äpfelsäure), Gemüse in veränderlichen Gewichtsanteilen (Chinakohl, Endivie, Frisée, Lollo Bionda, Lollo Rosso, Radicchio), 14% Thunfisch mariniert (Thunfisch, Sonnenblumenöl, Speisesalz), Gemüsemais, Kidneybohnen]. Dressing [Trinkwasse…	Salat (Nudeln <gekocht> (HARTWEIZENMAHLERZEUGNIS, HÜHNEREITROCKENEIWEIß, Trinkwasser), Branntweinessig, Speisesalz, Säuerungsmittel (Citronensäure, Weinsäure <L+>, Äpfelsäure), Gemüse <in veränderlichen Gewichtsanteilen> (Chinakohl, Endivie, Frisée, Lollo Bionda, Lollo Rosso, Radicchio), 14% THUNFISCH <mariniert> (Thunfisch, Sonnenblumenöl, Speisesalz), Gemüsemais, Kidneybohnen), Dressing (Trinkw…	Salat [Nudeln, gekocht ((Hartweizenmahlerzeugnis, Hühnereitrockeneiweiß, Trinkwasser), Branntweinessig, Speisesalz, Säuerungsmittel: Citronensäure, Weinsäure (L+), Äpfelsäure), Gemüse in veränderlichen Gewichtsanteilen (Chinakohl, Endivie, Frisée, Lollo Bionda, Lollo Rosso, Radicchio), 14% Thunfisch mariniert (Thunfisch, Sonnenblumenöl, Speisesalz), Gemüsemais, Kidneybohnen]. Dressing [Trinkwasse…	Salat (Nudeln <enthält EI> <gekocht>, Gemüse <in veränderlichen Gewichtsanteilen> (Chinakohl, Endivie, Frisée, Lollo Bionda, Lollo Rosso, Radicchio), 14% THUNFISCH <mariniert>, Gemüsemais, Kidneybohnen), Dressing (Trinkwasser, 12% weißer Balsamicoessig, Rapsöl, Zucker, Olivenöl, Speisesalz, Gewürze, Kräuter, Verdickungsmittel (Natriumalginat, Xanthan))	1	2	2	1	3	0	0																							134.349	489	4400	5000	11700	622.469	0.0458004	1116.42	28.1569	133.084	23.797	12.6469	0.07362
134	Hähnchen-Hartkäse Salat	Thurländer Salate und Feinkost GmbH	2020-01-22	Salat [Nudeln, gekocht ((Hartweizenmahlerzeugnis, Hühnereitrockeneiweiß, Trinkwasser), Branntweinessig, Speisesalz, Säuerungsmittel: Citronensäure, Weinsäure (L+), Äpfelsäure), Gemüse in veränderlichen Gewichtsanteilen (Chinakohl, Endivie, Frisée, Lollo Bionda, Lollo Rosso, Radicchio), 14% Hähnchenfleisch, flüssig gewürzt, gegart und gebraten (92% Hähnchenbrustfilet, Trinkwasser, Stärke, Speisesa…	Salat (Nudeln <gekocht> (HARTWEIZENMAHLERZEUGNIS, HÜHNEREITROCKENEIWEIß, Trinkwasser), Branntweinessig, Speisesalz, Säuerungsmittel (Citronensäure, Weinsäure <L+>, Äpfelsäure), Gemüse <in veränderlichen Gewichtsanteilen> (Chinakohl, Endivie, Frisée, Lollo Bionda, Lollo Rosso, Radicchio), 14% Hähnchenfleisch <flüssig gewürzt, gegart und gebraten> (92% Hähnchenbrustfilet, Trinkwasser, Stärke, Speis…	Salat [Nudeln, gekocht ((Hartweizenmahlerzeugnis, Hühnereitrockeneiweiß, Trinkwasser), Branntweinessig, Speisesalz, Säuerungsmittel: Citronensäure, Weinsäure (L+), Äpfelsäure), Gemüse in veränderlichen Gewichtsanteilen (Chinakohl, Endivie, Frisée, Lollo Bionda, Lollo Rosso, Radicchio), 14% Hähnchenfleisch, flüssig gewürzt, gegart und gebraten (92% Hähnchenbrustfilet, Trinkwasser, Stärke, Speisesa…	Salat ((Nudeln <gekocht>, Branntweinessig, Speisesalz, Säuerungsmittel (Citronensäure, Weinsäure (L+), Apfelsäure)), Gemüse <in veränderlichen Gewichtsanteilen> (Chinakohl, Endivie, Frisée, Lollo Bionda, Lollo Rosso, Radicchio), 14% Hähnchenfleisch <flüssig gewürzt, gegart und gebraten>, 8% Hartkäse <gehobelt>), Dressing (50% JOGHURT <Fettgehalt 3,5%>, Rapsöl, Apfelsaft <aus Apfelsaftkonzentrat>,…	1	2	1	1	1	1	1																							136.056	495	7400	5900	8300	403.456	0.011506	1608.34	25.6751	194.291	34.8603	14.4966	0.113822
135	Rahmgurkensalat mit Dill und Joghurtsoße	Tacken GmbH	2020-01-27	66% Gurken, Salatmayonnaise (Rapsöl, Wasser, Süßungsmittel: Sorbit; pasteurisiertes Eigelb (Eigelb, Speisesalz), Kräuteressig (Branntweinessig, Würze, natürliches Aroma), Verdickungsmittel: Guarkernmehl, Xanthan; Senf (Wasser, Senfkörner, Branntweinessig, Speisesalz, Gewürze), Süßungsmittel: Saccharin; Säuerungsmittel: Milchsäure; Säureregulator: Natriumacetat), 4% Magermilchjoghurt 0,1% Fett, 4%…	66% Gurken, Salatmayonnaise (Rapsöl, Wasser, Süßungsmittel (Sorbit), <pasteurisiertes> Eigelb (EIGELB, Speisesalz), Kräuteressig (Branntweinessig, Würze, <natürliches> Aroma), Verdickungsmittel (Guarkernmehl, Xanthan), Senf (Wasser, SENFKÖRNER, Branntweinessig, Speisesalz, Gewürze), Süßungsmittel (Saccharin), Säuerungsmittel (Milchsäure), Säureregulator (Natriumacetat)), 4% MAGERMILCHJOGHURT <Fet…	66% Gurken, Salatmayonnaise (Rapsöl, Wasser, Süßungsmittel: Sorbit; pasteurisiertes Eigelb (Eigelb, Speisesalz), Kräuteressig (Branntweinessig, Würze, natürliches Aroma), Verdickungsmittel: Guarkernmehl, Xanthan; Senf (Wasser, Senfkörner, Branntweinessig, Speisesalz, Gewürze), Süßungsmittel: Saccharin; Säuerungsmittel: Milchsäure; Säureregulator: Natriumacetat), 4% Magermilchjoghurt 0,1% Fett, 4%…	66% Gurken, Salatmayonnaise, 4% MAGERMILCHJOGHURT <Fettgehalt 0,1%>, 4% Sahne <Fettgehalt 30%> (SAHNE, Stabilisator (Carrageen)), Kräuteressig (Branntweinessig, Würze, <natürliches> Aroma), 1,5% Zwiebeln, 0,2% Dill, Süßungsmittel (Saccharin), Säureregulator (Natriumacetat)	2							2	2	0	3																			128.778	603	1000	14000	3600	2765.84	0.170088	1839.18	28.0777	47.2279	38.4558	14.5775	0.0771699
136	Karotten-Apfelsalat in feinen Streifen	Tacken GmbH	2020-01-27	58,4% Karotten, 20% Äpfel (Äpfel, Antioxidationsmittel: Ascorbinsäure), Invertzuckersirup, 5% Rapsöl, 5% Branntweinessig, 2,5% Honig, Speisesalz, Zitronensaft (Wasser, Zitronensaft, Säuerungsmittel: Citronensäure; Aroma), Säureregulator: Natriumacetat.	58,4% Karotten, 20% Äpfel (Äpfel, Antioxidationsmittel (Ascorbinsäure)), Invertzuckersirup, 5% Rapsöl, 5% Branntweinessig, 2,5% Honig, Speisesalz, Zitronensaft (Wasser, Zitronensaft, Säuerungsmittel (Citronensäure), Aroma), Säureregulator (Natriumacetat)	58,4% Karotten, 20% Äpfel (Äpfel, Antioxidationsmittel: Ascorbinsäure), Invertzuckersirup, 5% Rapsöl, 5% Branntweinessig, 2,5% Honig, Speisesalz, Zitronensaft (Wasser, Zitronensaft, Säuerungsmittel: Citronensäure; Aroma), Säureregulator: Natriumacetat.	58,4% Karotten, 20% Äpfel, Invertzuckersirup, 5% Rapsöl, 5% Branntweinessig, 2,5% Honig, Speisesalz, Zitronensaft (Wasser, Zitronensaft, Säuerungsmittel (Citronensäure), Aroma), Säureregulator (Natriumacetat)	2							2	3	0	2																			115.793	431	700	5200	13000	1965.35	0	1247.13	66.1683	10.3367	106.231	10.3983	0
137	BIO PUR KRAUTSALAT	Heinrich Kühlmann GmbH & Co. KG	2020-01-27	Weißkohl* 67%, Trinkwasser, Rübenzucker*, Zwiebeln* 4%, Branntweinessig*, Sonnenblumenöl*, Meersalz, Maisstärke*, Kräuter*, Gewürz*, Antioxidationsmittel: Ascorbinsäure, Verdickungsmittel: Guarkernmehl	Weißkohl* 67%, Trinkwasser, Rübenzucker*, Zwiebeln* 4%, Branntweinessig*, Sonnenblumenöl*, Meersalz, Maisstärke*, Kräuter*, Gewürz*, Antioxidationsmittel (Ascorbinsäure), Verdickungsmittel (Guarkernmehl)	Weißkohl* 67%, Trinkwasser, Rübenzucker*, Zwiebeln* 4%, Branntweinessig*, Sonnenblumenöl*, Meersalz, Maisstärke*, Kräuter*, Gewürz*, Antioxidationsmittel: Ascorbinsäure, Verdickungsmittel: Guarkernmehl	Weißkohl* 67%, Trinkwasser, Rübenzucker*, Zwiebeln* 4%, Branntweinessig*, Sonnenblumenöl*, Meersalz, Maisstärke*, Kräuter*, Gewürz*, Antioxidationsmittel (Ascorbinsäure), Verdickungsmittel (Guarkernmehl)	2							1	3	1	1																			84.0708	353	800	3600	12200	2072.83	0	2963.7	30.25	32.3447	133.574	18.53	0
138	DELICATESSA	Gartenfrisch Jung GmbH	2020-01-27	Salat-Gemüsemischung (Endivie, Karotte, Frisée, Radicchio), 28% French-Dressing (Wasser, Rapsöl, 10% MAGERMILCHJOGHURT <Fettgehalt 0,1%>, 9% Tomaten, Zucker, Branntweinessig, Maisstärke, Speisesalz, EIGELB, Fruktose, SENFSAAT, Zitronensaft aus Zitronensaftkonzentrat, Gewürze, Kräuter, Knoblauch, Säuerungsmittel (Essigsäure, Citronensäure), Zwiebeln, Verdickungsmittel (Guarkernmehl, Xanthan, Johan…	Salat-Gemüsemischung (Endivie, Karotte, Frisée, Radicchio), 28% French-Dressing (Wasser, Rapsöl, 10% MAGERMILCHJOGHURT <Fettgehalt 0,1%>, 9% Tomaten, Zucker, Branntweinessig, Maisstärke, Speisesalz, EIGELB, Fruktose, SENFSAAT, Zitronensaft <aus Zitronensaftkonzentrat>, Gewürze, Kräuter, Knoblauch, Säuerungsmittel (Essigsäure, Citronensäure), Zwiebeln, Verdickungsmittel (Guarkernmehl, Xanthan, Joh…	Salat-Gemüsemischung (Endivie, Karotte, Frisée, Radicchio), 28% French-Dressing (Wasser, Rapsöl, 10% MAGERMILCHJOGHURT <Fettgehalt 0,1%>, 9% Tomaten, Zucker, Branntweinessig, Maisstärke, Speisesalz, EIGELB, Fruktose, SENFSAAT, Zitronensaft aus Zitronensaftkonzentrat, Gewürze, Kräuter, Knoblauch, Säuerungsmittel (Essigsäure, Citronensäure), Zwiebeln, Verdickungsmittel (Guarkernmehl, Xanthan, Johan…	Salat-Gemüsemischung (Endivie, Karotte, Frisée, Radicchio), 28% French-Dressing (Wasser, Rapsöl, 2,8% MAGERMILCHJOGHURT <Fettgehalt 0,1%>, 2,52% Tomaten, Zucker, Branntweinessig, Maisstärke, Speisesalz, EIGELB, Fruktose, SENFSAAT, Zitronensaft <aus Zitronensaftkonzentrat>, Gewürze, Kräuter, Knoblauch, Säuerungsmittel (Essigsäure, Citronensäure), Zwiebeln, Verdickungsmittel (Guarkernmehl, Xanthan,…	1	3	1	1	1	0	0																							93.9241	394	1300	6400	5300	1663.23	0.037333	1733.7	40.3812	33.6034	52.156	56.5177	0.0220488
139	Ungarischer Wurstsalat	Hans Adler oHG	2020-02-18	65% Lyoner (82% Schweinefleisch, Trinkwasser, Speisesalz, Gewürze, Dextrose, Säureregulator (Natriumcitrate), Stabilisator (Diphosphate), Antioxidationsmittel (Ascorbinsäure), Konservierungsstoff (Natriumnitrit)), Salatsauce (Trinkwasser, 13% Paprika (rot, grün), Zwiebeln, Branntweinessig, Dextrose, Zucker, Speisesalz, Gewürze, Säuerungsmittel (Natriumacetate, Citronensäure), Sonnenblumenöl, Stab…	65% Lyoner (82% Schweinefleisch, Trinkwasser, Speisesalz, Gewürze, Dextrose, Säureregulator (Natriumcitrate), Stabilisator (Diphosphate), Antioxidationsmittel (Ascorbinsäure), Konservierungsstoff (Natriumnitrit)), Salatsauce (Trinkwasser, 13% Paprika (Paprika <rot>, Paprika <grün>), Zwiebeln, Branntweinessig, Dextrose, Zucker, Speisesalz, Gewürze, Säuerungsmittel (Natriumacetate, Citronensäure), …	65% Lyoner (82% Schweinefleisch, Trinkwasser, Speisesalz, Gewürze, Dextrose, Säureregulator (Natriumcitrate), Stabilisator (Diphosphate), Antioxidationsmittel (Ascorbinsäure), Konservierungsstoff (Natriumnitrit)), Salatsauce (Trinkwasser, 13% Paprika (rot, grün), Zwiebeln, Branntweinessig, Dextrose, Zucker, Speisesalz, Gewürze, Säuerungsmittel (Natriumacetate, Citronensäure), Sonnenblumenöl, Stab…	65% Lyoner, Salatsauce (Trinkwasser, 13% Paprika (Paprika <rot>, Paprika <grün>), Zwiebeln, Branntweinessig, Dextrose, Zucker, Speisesalz, Gewürze, Säuerungsmittel (Natriumacetate, Citronensäure), Sonnenblumenöl, Stabilisator (Ascorbinsäure), Verdickungsmittel (Johannisbrotkernmehl), Gewürzextrakte)	4																								1	1	1	1	1	190.562	671	8000	13000	3000	59.2985	0	375.308	800.638	163.795	328.514	1.75283	0.492
140	Schweizer Wurstsalat	Hans Adler oHG	2020-02-18	53% Lyoner (82% Schweinefleisch, Trinkwasser, Speisesalz, Gewürze, Dextrose, Säureregulator (Natriumcitrate), Stabilisator (Diphosphate), Antioxidationsmittel (Ascorbinsäure), Konservierungsstoff (Natriumnitrit)), 35% Salatsauce (Trinkwasser, Zwiebeln, Branntweinessig, Dextrose, Zucker, Speisesalz, Gewürze, Säuerungsmittel (Natriumacetate, Citronensäure), Sonnenblumenöl, Stabilisator (Ascorbinsäu…	53% Lyoner (82% Schweinefleisch, Trinkwasser, Speisesalz, Gewürze, Dextrose, Säureregulator (Natriumcitrate), Stabilisator (Diphosphate), Antioxidationsmittel (Ascorbinsäure), Konservierungsstoff (Natriumnitrit)), 35% Salatsauce (Trinkwasser, Zwiebeln, Branntweinessig, Dextrose, Zucker, Speisesalz, Gewürze, Säuerungsmittel (Natriumacetate, Citronensäure), Sonnenblumenöl, Stabilisator (Ascorbinsäu…	53% Lyoner (82% Schweinefleisch, Trinkwasser, Speisesalz, Gewürze, Dextrose, Säureregulator (Natriumcitrate), Stabilisator (Diphosphate), Antioxidationsmittel (Ascorbinsäure), Konservierungsstoff (Natriumnitrit)), 35% Salatsauce (Trinkwasser, Zwiebeln, Branntweinessig, Dextrose, Zucker, Speisesalz, Gewürze, Säuerungsmittel (Natriumacetate, Citronensäure), Sonnenblumenöl, Stabilisator (Ascorbinsäu…	53% Lyoner, 35% Salatsauce (Trinkwasser, Zwiebeln, Branntweinessig, Dextrose, Zucker, Speisesalz, Gewürze, Säuerungsmittel (Natriumacetate, Citronensäure), Sonnenblumenöl, Stabilisator (Ascorbinsäure), Verdickungsmittel (Johannisbrotkernmehl), Gewürzextrakte), 12% EMMENTALER <45% Fett i. Tr.>	4																								1	1	1	1	1	167.249	742	10000	14000	3000	1218.48	0.229886	1033.52	214.776	92.658	127.597	3.0329	0.77613
141	Bulgursalat Klassisch	Heinrich Kühlmann GmbH & Co. KG	2020-02-18	75% Bulgur gegart (Trinkwasser, vorgekochter Weizen), Paprikamark (Paprikamark, Säuerungsmittel (Citronensäure)), Rapsöl, Zwiebeln, Petersilie, Apfelessig, Speisesalz, Zucker, Branntweinessig, Gewürze, Stärke, Zitronensaftkonzentrat, Säureregulator (Natriumacetate)	75% Bulgur <gegart> (Trinkwasser, <vorgekochter> WEIZEN), Paprikamark (Paprikamark, Säuerungsmittel (Citronensäure)), Rapsöl, Zwiebeln, Petersilie, Apfelessig, Speisesalz, Zucker, Branntweinessig, Gewürze, Stärke, Zitronensaftkonzentrat, Säureregulator (Natriumacetate)	75% Bulgur gegart (Trinkwasser, vorgekochter Weizen), Paprikamark (Paprikamark, Säuerungsmittel (Citronensäure)), Rapsöl, Zwiebeln, Petersilie, Apfelessig, Speisesalz, Zucker, Branntweinessig, Gewürze, Stärke, Zitronensaftkonzentrat, Säureregulator (Natriumacetate)	75% Bulgur <gegart>, Paprikamark, Rapsöl, Zwiebeln, Petersilie, Apfelessig, Speisesalz, Zucker, Branntweinessig, Gewürze, Stärke, Zitronensaftkonzentrat, Säureregulator (Natriumacetate)	3											1	11	0	1	1														171.259	717	3100	5900	24400	4622.27	0	1467.43	82.0052	38.8374	92.8114	25.3667	0
142	Couscoussalat Paprika& Rosine	Heinrich Kühlmann GmbH & Co. KG	2020-02-18	57% Couscous gequollen (Hartweizengrieß, Trinkwasser), 13% Paprika, Rapsöl, 5% Zwiebeln, 5% Rosinen, Tomaten, Zucker, Branntweinessig, Speisesalz, natives Olivenöl extra, Kräuter, Minze, Gewürze, Zitronensaftkonzentrat, Verdickungsmittel (Guarkernmehl)	57% Couscous <gequollen> (HARTWEIZENGRIEß, Trinkwasser), 13% Paprika, Rapsöl, 5% Zwiebeln, 5% Rosinen, Tomaten, Zucker, Branntweinessig, Speisesalz, <natives> Olivenöl <extra>, Kräuter, Minze, Gewürze, Zitronensaftkonzentrat, Verdickungsmittel (Guarkernmehl)	57% Couscous gequollen (Hartweizengrieß, Trinkwasser), 13% Paprika, Rapsöl, 5% Zwiebeln, 5% Rosinen, Tomaten, Zucker, Branntweinessig, Speisesalz, natives Olivenöl extra, Kräuter, Minze, Gewürze, Zitronensaftkonzentrat, Verdickungsmittel (Guarkernmehl)	57% Couscous <gegart>, 13% Paprika, Rapsöl, 5% Zwiebeln, 5% Rosinen, Tomaten, Zucker, Branntweinessig, Speisesalz, <natives> Olivenöl <extra>, Kräuter, Minze, Gewürze, Zitronensaftkonzentrat, Verdickungsmittel (Guarkernmehl)	3											1	12	0	1	1														209.336	877	3400	7400	30100	3199.94	0	2015.26	54.4692	32.8948	102.626	14.3819	0
143	Bulgursalat Bohne und Olive	Heinrich Kühlmann GmbH & Co. KG	2020-02-18	60% Bulgur gegart (Trinkwasser, vorgekochter Weizen), Balsamico bianco [Weißweinessig (enthält Sulphite), Traubenmostkonzentrat], 5% weiße Bohnen, Rapsöl, 5% Zucchini, Paprika, 4% grüne Oliven, Petersilie, Zucker, Zwiebeln, Speisesalz, Curry, Branntweinessig, Gewürze, Chili, färbendes Karottenkonzentrat.	60% Bulgur <gegart> (Trinkwasser, <vorgekochter> Weizen), Balsamico <bianco> (Weißweinessig <enthält Sulphite>, Traubenmostkonzentrat), 5% <weiße> Bohnen, Rapsöl, 5% Zucchini, Paprika, 4% <grüne> Oliven, Petersilie, Zucker, Zwiebeln, Speisesalz, Curry, Branntweinessig, Gewürze, Chili, <färbendes> Karottenkonzentrat	60% Bulgur gegart (Trinkwasser, vorgekochter Weizen), Balsamico bianco [Weißweinessig (enthält Sulphite), Traubenmostkonzentrat], 5% weiße Bohnen, Rapsöl, 5% Zucchini, Paprika, 4% grüne Oliven, Petersilie, Zucker, Zwiebeln, Speisesalz, Curry, Branntweinessig, Gewürze, Chili, färbendes Karottenkonzentrat.	60% Bulgur <gegart>, Balsamico bianco, 5% <weiße> Bohnen, Rapsöl, 5% Zucchini, Paprika, 4% <grüne> Oliven, Petersilie, Zucker, Zwiebeln, Speisesalz, Curry, Branntweinessig, Gewürze, Chili, <färbendes> Karottenkonzentrat	3											1	11	0	1	1														156.774	677	3100	5600	22900	4452.29	0	1591.34	99.2802	69.495	112.303	34.6684	0
144	BBQ SALAT COLESLAW	Heinrich Kühlmann GmbH & Co. KG	2020-02-18	38% Weißkohl, Rapsöl, 14% Karotten, Trinkwasser, 7% Paprika, Zucker, 3% Porree, Branntweinessig, Schlagsahne, Speisesalz, Hühnereigelb, modifizierte Stärke, Gewürze, schwarzer Sesam, Stärke, Verdickungsmittel (Guarkernmehl, Xanthan), Antioxidationsmittel (Ascorbinsäure), Säureregulator (Natriumacetate), Konservierungsstoff (Kaliumsorbat)	38% Weißkohl, Rapsöl, 14% Karotten, Trinkwasser, 7% Paprika, Zucker, 3% Porree, Branntweinessig, SCHLAGSAHNE, Speisesalz, HÜHNEREIGELB, <modifizierte> Stärke, Gewürze, <schwarzer> SESAM, Stärke, Verdickungsmittel (Guarkernmehl, Xanthan), Antioxidationsmittel (Ascorbinsäure), Säureregulator (Natriumacetate), Konservierungsstoff (Kaliumsorbat)	38% Weißkohl, Rapsöl, 14% Karotten, Trinkwasser, 7% Paprika, Zucker, 3% Porree, Branntweinessig, Schlagsahne, Speisesalz, Hühnereigelb, modifizierte Stärke, Gewürze, schwarzer Sesam, Stärke, Verdickungsmittel (Guarkernmehl, Xanthan), Antioxidationsmittel (Ascorbinsäure), Säureregulator (Natriumacetate), Konservierungsstoff (Kaliumsorbat)	38% Weißkohl, Rapsöl, 14% Karotten, Trinkwasser, 7% Paprika, Zucker, 3% Porree, Branntweinessig, SCHLAGSAHNE, Speisesalz, HÜHNEREIGELB, <modifizierte> Stärke, Gewürze, <schwarzer> SESAM, Stärke, Verdickungsmittel (Guarkernmehl, Xanthan), Antioxidationsmittel (Ascorbinsäure), Säureregulator (Natriumacetate), Konservierungsstoff (Kaliumsorbat)	2							1	1	0	1																			192.09	753	1000	14700	10300	3126.02	0.092787	3658.49	52.6972	44.1865	164.152	23.1389	0.0333481
145	BBQ SALAT SOUTH CAROLINA STYLE	Heinrich Kühlmann GmbH & Co. KG	2020-02-18	45% Nudeln gegart (Trinkwasser, Hartweizengrieß, Vollei, Speisesalz), Rapsöl, 11% Paprika, Trinkwasser, Tomaten, Zucker, Schlagsahne, Balsamico bianco (Weißweinessig (enthält Sulfit), Traubenmostkonzentrat), 2% Fenchel, Speisesalz, Branntweinessig, Hühnereigelb, Tomatenmark doppelt konzentriert, modifizierte Stärke, Zwiebeln, Kräuter, Lauch, Gewürze, Chili, Verdickungsmittel (Guarkernmehl, Xantha…	45% Nudeln <gegart> (Trinkwasser, HARTWEIZENGRIEß, VOLLEI, Speisesalz), Rapsöl, 11% Paprika, Trinkwasser, Tomaten, Zucker, SCHLAGSAHNE, Balsamico <bianco> (Weißweinessig <enthält Sulfit>, Traubenmostkonzentrat), 2% Fenchel, Speisesalz, Branntweinessig, HÜHNEREIGELB, Tomatenmark <doppelt konzentriert>, <modifizierte> Stärke, Zwiebeln, Kräuter, Lauch, Gewürze, Chili, Verdickungsmittel (Guarkernmehl…	45% Nudeln gegart (Trinkwasser, Hartweizengrieß, Vollei, Speisesalz), Rapsöl, 11% Paprika, Trinkwasser, Tomaten, Zucker, Schlagsahne, Balsamico bianco (Weißweinessig (enthält Sulfit), Traubenmostkonzentrat), 2% Fenchel, Speisesalz, Branntweinessig, Hühnereigelb, Tomatenmark doppelt konzentriert, modifizierte Stärke, Zwiebeln, Kräuter, Lauch, Gewürze, Chili, Verdickungsmittel (Guarkernmehl, Xantha…	45% Nudeln <enthält EI> <gegart>, Rapsöl, 11% Paprika, Trinkwasser, Tomaten, Zucker, SCHLAGSAHNE, Balsamico bianco, 2% Fenchel, Speisesalz, Branntweinessig, HÜHNEREIGELB, Tomatenmark <doppelt konzentriert>, <modifizierte> Stärke, Zwiebeln, Kräuter, Lauch, Gewürze, Chili, Verdickungsmittel (Guarkernmehl, Xanthan), Säureregulator (Natriumacetate), Konservierungsstoff (Kaliumsorbat)	3											3									1	2	1	1						234.97	984	3700	14900	21100	1947.47	0.332104	3164.89	45.8012	72.4888	86.0956	20.0715	0.20537
146	Feiner Weißkrautsalat	Homann Feinkost GmbH	2020-02-18	70% Weißkraut, Trinkwasser, Rapsöl, Zucker, Branntweinessig, Hühnereigelb, Speisesalz, Senfsaaten, Dextrose, Säuerungsmittel (Citronensäure), Säureregulator (Natriumacetate), Verdickungsmittel (Guarkernmehl, Johannisbrotkernmehl, Xanthan), Stärke, Antioxidationsmittel (Ascorbinsäure), Gewürze, Süßungsmittel (Saccharin), Knoblauch	70% Weißkraut, Trinkwasser, Rapsöl, Zucker, Branntweinessig, HÜHNEREIGELB, Speisesalz, SENFSAATEN, Dextrose, Säuerungsmittel (Citronensäure), Säureregulator (Natriumacetate), Verdickungsmittel (Guarkernmehl, Johannisbrotkernmehl, Xanthan), Stärke, Antioxidationsmittel (Ascorbinsäure), Gewürze, Süßungsmittel (Saccharin), Knoblauch	70% Weißkraut, Trinkwasser, Rapsöl, Zucker, Branntweinessig, Hühnereigelb, Speisesalz, Senfsaaten, Dextrose, Säuerungsmittel (Citronensäure), Säureregulator (Natriumacetate), Verdickungsmittel (Guarkernmehl, Johannisbrotkernmehl, Xanthan), Stärke, Antioxidationsmittel (Ascorbinsäure), Gewürze, Süßungsmittel (Saccharin), Knoblauch	70% Weißkraut, Trinkwasser, Rapsöl, Zucker, Branntweinessig, HÜHNEREIGELB, Speisesalz, SENFSAATEN, Dextrose, Säuerungsmittel (Citronensäure), Säureregulator (Natriumacetate), Verdickungsmittel (Guarkernmehl, Johannisbrotkernmehl, Xanthan), Stärke, Antioxidationsmittel (Ascorbinsäure), Gewürze, Süßungsmittel (Saccharin), Knoblauch	2							1	2	0	1																			118.144	478	600	8400	8300	3063.53	0.143049	2433.3	42.3666	49.3254	155.038	23.7381	0.0512721
147	Feiner Nudelsalat	Homann Feinkost GmbH	2020-02-18	46% Nudeln gekocht (Trinkwasser, Hartweizengrieß, Hühnereiweiß, Speisesalz), Rapsöl, 9% Fleischbrät (Schweinefleisch, Speck, Trinkwasser, Speisesalz, Stärke, Gewürze, Stabilisator (Natriumcitrate), Dextrose, Antioxidationsmittel (Natriumisoascorbat), Zucker, Konservierungsstoff (Natriumnitrit)), Trinkwasser, 7% Karotten, 6% Erbsen, Zucker, 3% Tomatenpaprika, Branntweinessig, Hühnereigelb, Speises…	46% Nudeln <gekocht> (Trinkwasser, HARTWEIZENGRIEß, HÜHNEREIWEIß, Speisesalz), Rapsöl, 9% Fleischbrät (Schweinefleisch, Speck, Trinkwasser, Speisesalz, Stärke, Gewürze, Stabilisator (Natriumcitrate), Dextrose, Antioxidationsmittel (Natriumisoascorbat), Zucker, Konservierungsstoff (Natriumnitrit)), Trinkwasser, 7% Karotten, 6% Erbsen, Zucker, 3% Tomatenpaprika, Branntweinessig, HÜHNEREIGELB, Speis…	46% Nudeln gekocht (Trinkwasser, Hartweizengrieß, Hühnereiweiß, Speisesalz), Rapsöl, 9% Fleischbrät (Schweinefleisch, Speck, Trinkwasser, Speisesalz, Stärke, Gewürze, Stabilisator (Natriumcitrate), Dextrose, Antioxidationsmittel (Natriumisoascorbat), Zucker, Konservierungsstoff (Natriumnitrit)), Trinkwasser, 7% Karotten, 6% Erbsen, Zucker, 3% Tomatenpaprika, Branntweinessig, Hühnereigelb, Speises…	46% Nudeln <enthält EI> <gekocht>, Rapsöl, 9% Fleischbrät (Schweinefleisch, Speck, Trinkwasser, Speisesalz, Stärke, Gewürze, Stabilisator (Natriumcitrate), Dextrose, Antioxidationsmittel (Natriumisoascorbat), Zucker, Konservierungsstoff (Natriumnitrit)), Trinkwasser, 7% Karotten, 6% Erbsen, Zucker, 3% Tomatenpaprika, Branntweinessig, HÜHNEREIGELB, Speisesalz, SENFSAATEN, Gewürz, Stärke, Säuerungs…	3											3									0	2	1	1						206.102	863	3300	16000	11000	1593	0.0217083	3013.58	75.4136	56.4185	65.0156	15.4905	0.0679886
148	Klassischer Kartoffelsalat	Homann Feinkost GmbH	2020-02-18	68% Kartoffeln, Trinkwasser, Rapsöl, Zucker, 3% Eier, 3% Gurken, Zwiebeln, Sahne, Hühnereigelb, Senfsaaten, Gewürze, Branntweinessig, Speisesalz, Stärke, Säureregulator (Natriumacetate), Säuerungsmittel (Essigsäure), Verdickungsmittel (Guarkernmehl, Johannisbrotkernmehl).	68% Kartoffeln, Trinkwasser, Rapsöl, Zucker, 3% EIER, 3% Gurken, Zwiebeln, SAHNE, HÜHNEREIGELB, SENFSAATEN, Gewürze, Branntweinessig, Speisesalz, Stärke, Säureregulator (Natriumacetate), Säuerungsmittel (Essigsäure), Verdickungsmittel (Guarkernmehl, Johannisbrotkernmehl)	68% Kartoffeln, Trinkwasser, Rapsöl, Zucker, 3% Eier, 3% Gurken, Zwiebeln, Sahne, Hühnereigelb, Senfsaaten, Gewürze, Branntweinessig, Speisesalz, Stärke, Säureregulator (Natriumacetate), Säuerungsmittel (Essigsäure), Verdickungsmittel (Guarkernmehl, Johannisbrotkernmehl).	68% Kartoffeln, Trinkwasser, Rapsöl, Zucker, 3% EIER, 3% Gurken, Zwiebeln, SAHNE, HÜHNEREIGELB, SENFSAATEN, Gewürze, Branntweinessig, Speisesalz, Stärke, Säureregulator (Natriumacetate), Säuerungsmittel (Essigsäure), Verdickungsmittel (Guarkernmehl, Johannisbrotkernmehl)	3											2					1	2	1	1										132.765	555	1600	7100	15000	968.001	0.128266	1261.62	60.9369	24.7284	125.165	14.284	0.0715027
149	Bunter Partysalat	Homann Feinkost GmbH	2020-02-18	31% Weißkraut, 12% Karotten, 12% Gurken, Rapsöl, 7% Sellerie, Trinkwasser, Zucker, 6% Tomatenpaprika, 3% Mais, Branntweinessig, Hühnereigelb, Senfsaaten, Speisesalz, Petersilie, Säuerungsmittel (Citronensäure, Weinsäure (L+)), Säureregulator (Natriumacetate), Antioxidationsmittel (Ascorbinsäure), Verdickungsmittel (Guarkernmehl, Johannisbrotkernmehl, Xanthan), Gewürze, Dextrose, Aromen, Süßungsmi…	31% Weißkraut, 12% Karotten, 12% Gurken, Rapsöl, 7% SELLERIE, Trinkwasser, Zucker, 6% Tomatenpaprika, 3% Mais, Branntweinessig, HÜHNEREIGELB, SENFSAATEN, Speisesalz, Petersilie, Säuerungsmittel (Citronensäure, Weinsäure <L+>), Säureregulator (Natriumacetate), Antioxidationsmittel (Ascorbinsäure), Verdickungsmittel (Guarkernmehl, Johannisbrotkernmehl, Xanthan), Gewürze, Dextrose, Aromen, Süßungsmi…	31% Weißkraut, 12% Karotten, 12% Gurken, Rapsöl, 7% Sellerie, Trinkwasser, Zucker, 6% Tomatenpaprika, 3% Mais, Branntweinessig, Hühnereigelb, Senfsaaten, Speisesalz, Petersilie, Säuerungsmittel (Citronensäure, Weinsäure (L+)), Säureregulator (Natriumacetate), Antioxidationsmittel (Ascorbinsäure), Verdickungsmittel (Guarkernmehl, Johannisbrotkernmehl, Xanthan), Gewürze, Dextrose, Aromen, Süßungsmi…	31% Weißkraut, 12% Karotten, 12% Gurken, Rapsöl, 7% SELLERIE, Trinkwasser, Zucker, 6% Tomatenpaprika, 3% Mais, Branntweinessig, HÜHNEREIGELB, SENFSAATEN, Speisesalz, Petersilie, Säuerungsmittel (Citronensäure, Weinsäure (L+)), Säureregulator (Natriumacetate), Antioxidationsmittel (Ascorbinsäure), Verdickungsmittel (Guarkernmehl, Johannisbrotkernmehl, Xanthan), Gewürze, Dextrose, Aromen, Süßungsmi…	2							1	2	0	1																			143.133	648	1100	13000	8000	2270.58	0.150027	2713.18	47.8846	48.8366	140.4	27.1516	0.0537731
150	Bunter Kartoffelsalat	Thüringer Fischfeinkost Gebrüder Hopf GmbH	2020-02-18	49% Kartoffeln, Wasser, Rapsöl, 7% Eier, 5% Gurken, 4% Karotten, Zucker, 3% Zwiebeln, 2% Erbsen, Sellerie, Branntweinessig, Salz, Eigelb, Senfsaat, Petersilie, Stärke, Gewürze, Säureregulator (Natriumacetate), Verdickungsmittel (Guarkernmehl, Johannisbrotkernmehl), Aroma.	49% Kartoffeln, Wasser, Rapsöl, 7% EIER, 5% Gurken, 4% Karotten, Zucker, 3% Zwiebeln, 2% Erbsen, SELLERIE, Branntweinessig, Salz, EIGELB, SENFSAAT, Petersilie, Stärke, Gewürze, Säureregulator (Natriumacetate), Verdickungsmittel (Guarkernmehl, Johannisbrotkernmehl), Aroma	49% Kartoffeln, Wasser, Rapsöl, 7% Eier, 5% Gurken, 4% Karotten, Zucker, 3% Zwiebeln, 2% Erbsen, Sellerie, Branntweinessig, Salz, Eigelb, Senfsaat, Petersilie, Stärke, Gewürze, Säureregulator (Natriumacetate), Verdickungsmittel (Guarkernmehl, Johannisbrotkernmehl), Aroma.	49% Kartoffeln, Wasser, Rapsöl, 7% EIER, 5% Gurken, 4% Karotten, Zucker, 3% Zwiebeln, 2% Erbsen, SELLERIE, Branntweinessig, Salz, EIGELB, SENFSAAT, Petersilie, Stärke, Gewürze, Säureregulator (Natriumacetate), Verdickungsmittel (Guarkernmehl, Johannisbrotkernmehl), Aroma	3											2					1	2	2	2										141.8	593	2300	8600	12600	1199.27	0.23467	1673.89	63.1095	44.3037	110.995	20.1238	0.143598
151	Kartoffelsalat Joghurtcreme	Homann Feinkost GmbH	2020-02-18	69% Kartoffeln, 8% Joghurterzeugnis laktosefrei (Joghurterzeugnis, Laktase), Rapsöl, Wasser, Zucker, 3% Zwiebeln, Speisesalz, Stärke, 0,5% Schnittlauch, Branntweinessig, Säureregulator (Natriumacetate), Säuerungsmittel (Essigsäure), Hühnereigelb, Verdickungsmittel (Guarkernmehl, Johannisbrotkernmehl), Senfsaaten, Gewürze.	69% Kartoffeln, 8% Joghurterzeugnis <laktosefrei> (JOGHURTERZEUGNIS, Laktase), Rapsöl, Wasser, Zucker, 3% Zwiebeln, Speisesalz, Stärke, 0,5% Schnittlauch, Branntweinessig, Säureregulator (Natriumacetate), Säuerungsmittel (Essigsäure), HÜHNEREIGELB, Verdickungsmittel (Guarkernmehl, Johannisbrotkernmehl), SENFSAATEN, Gewürze	69% Kartoffeln, 8% Joghurterzeugnis laktosefrei (Joghurterzeugnis, Laktase), Rapsöl, Wasser, Zucker, 3% Zwiebeln, Speisesalz, Stärke, 0,5% Schnittlauch, Branntweinessig, Säureregulator (Natriumacetate), Säuerungsmittel (Essigsäure), Hühnereigelb, Verdickungsmittel (Guarkernmehl, Johannisbrotkernmehl), Senfsaaten, Gewürze.	69% Kartoffeln, 8% Joghurterzeugnis <laktosefrei>, Rapsöl, Wasser, Zucker, 3% Zwiebeln, Speisesalz, Stärke, 0,5% Schnittlauch, Branntweinessig, Säureregulator (Natriumacetate), Säuerungsmittel (Essigsäure), HÜHNEREIGELB, Verdickungsmittel (Guarkernmehl, Johannisbrotkernmehl), SENFSAATEN, Gewürze	3											2					1	1	1	1										126.889	528	1400	6400	15700	1445.93	0.030184	936.723	60.3161	17.9572	129.441	12.5861	0.0237038
152	Kartoffelsalat Crème FraÎche	Homann Feinkost GmbH	2020-02-18	66% Kartoffeln, Wasser, Rapsöl, 5% Crème Fraiche laktosefrei (Crème Fraiche, Laktase), 3% Zwiebeln, Zucker, Stärke, Speisesalz, 0,6% Schnittlauch, Branntweinessig, Hühnereigelb, Säuerungsmittel (Essigsäure), Säureregulator (Natriumacetate), Senfsaaten, Verdickungsmittel (Guarkernmehl, Johannisbrotkernmehl), Gewürze.	66% Kartoffeln, Wasser, Rapsöl, 5% Crème Fraiche <laktosefrei> (CREME FRAICHE, Laktase), 3% Zwiebeln, Zucker, Stärke, Speisesalz, <0,6%> Schnittlauch, Branntweinessig, HÜHNEREIGELB, Säuerungsmittel (Essigsäure), Säureregulator (Natriumacetate), SENFSAATEN, Verdickungsmittel (Guarkernmehl, Johannisbrotkernmehl), Gewürze	66% Kartoffeln, Wasser, Rapsöl, 5% Crème Fraiche laktosefrei (Crème Fraiche, Laktase), 3% Zwiebeln, Zucker, Stärke, Speisesalz, 0,6% Schnittlauch, Branntweinessig, Hühnereigelb, Säuerungsmittel (Essigsäure), Säureregulator (Natriumacetate), Senfsaaten, Verdickungsmittel (Guarkernmehl, Johannisbrotkernmehl), Gewürze.	66% Kartoffeln, Wasser, Rapsöl, 5% Crème Fraiche <laktosefrei>, 3% Zwiebeln, Zucker, Stärke, Speisesalz, 0,6% Schnittlauch, Branntweinessig, HÜHNEREIGELB, Säuerungsmittel (Essigsäure), Säureregulator (Natriumacetate), SENFSAATEN, Verdickungsmittel (Guarkernmehl, Johannisbrotkernmehl), Gewürze	3											2					1	1	1	1										146.53	591	1200	8800	14400	2024.3	0.0873694	1249.35	64.1667	27.1339	136.935	14.9243	0.0313152
153	Delikatess Fleischsalat	Füngers Feinkost GmbH & Co. KG	2020-02-18	34% Fleischbrät (Schweinefleisch, Speck, Trinkwasser, Speisesalz, Kartoffelstärke, Gewürze, Stabilisator: Natriumcitrate; Antioxidationsmittel: Natriumascorbat; Saccharose, Dextrose, Konservierungsstoff: Natriumnitrit); Rapsöl, 16% Gurken, Trinkwasser, Zucker, Hühnereigelb, Branntweinessig, Maisstärke, Glukosesirup, Speisesalz, Säureregulator: Natriumacetate; Senfsaaten, Verdickungsmittel: Guarke…	34% Fleischbrät (Schweinefleisch, Speck, Trinkwasser, Speisesalz, Kartoffelstärke, Gewürze, Stabilisator (Natriumcitrate), Antioxidationsmittel (Natriumascorbat), Saccharose, Dextrose, Konservierungsstoff (Natriumnitrit)), Rapsöl, 16% Gurken, Trinkwasser, Zucker, HÜHNEREIGELB, Branntweinessig, Maisstärke, Glukosesirup, Speisesalz, Säureregulator (Natriumacetate), SENFSAATEN, Verdickungsmittel (Gu…	34% Fleischbrät (Schweinefleisch, Speck, Trinkwasser, Speisesalz, Kartoffelstärke, Gewürze, Stabilisator: Natriumcitrate; Antioxidationsmittel: Natriumascorbat; Saccharose, Dextrose, Konservierungsstoff: Natriumnitrit); Rapsöl, 16% Gurken, Trinkwasser, Zucker, Hühnereigelb, Branntweinessig, Maisstärke, Glukosesirup, Speisesalz, Säureregulator: Natriumacetate; Senfsaaten, Verdickungsmittel: Guarke…	34% Fleischbrät (Schweinefleisch, Speck, Trinkwasser, Speisesalz, Kartoffelstärke, Gewürze, Stabilisator (Natriumcitrate), Antioxidationsmittel (Natriumascorbat), Saccharose, Dextrose, Konservierungsstoff (Natriumnitrit)), Rapsöl, 16% Gurken, Trinkwasser, Zucker, HÜHNEREIGELB, Branntweinessig, Maisstärke, Glukosesirup, Speisesalz, Säureregulator (Natriumacetate), SENFSAATEN, Verdickungsmittel (Gu…	4																								1	1	2	1	1	342.073	1432	4400	32800	8000	232.239	0.23647	5502.3	195.591	64.4983	109.738	9.55988	0.261523
154	Budapester Salat	Homann Feinkost GmbH	2020-02-18	28% Fleischsalatgrundlage (Schweinefleisch, Speck, Wasser, Nitritpökelsalz (Speisesalz, Konservierungsstoff (Natriumnitrit)), Stärke, Gewürze, Stabilisator (Natriumcitrate), Antioxidationsmittel (Natriumisoascorbat), Zucker, Dextrose), 17% Gurke, Rapsöl, 12% Paprika, 8% Apfel, 5% Zwiebel, Wasser, Zucker, Stärke, Branntweinessig, Hühnereigelb, Säureregulator (Natriumacetate), Säuerungsmittel (Essi…	28% Fleischsalatgrundlage (Schweinefleisch, Speck, Wasser, Nitritpökelsalz (Speisesalz, Konservierungsstoff (Natriumnitrit)), Stärke, Gewürze, Stabilisator (Natriumcitrate), Antioxidationsmittel (Natriumisoascorbat), Zucker, Dextrose), 17% Gurke, Rapsöl, 12% Paprika, 8% Apfel, 5% Zwiebel, Wasser, Zucker, Stärke, Branntweinessig, HÜHNEREIGELB, Säureregulator (Natriumacetate), Säuerungsmittel (Essi…	28% Fleischsalatgrundlage (Schweinefleisch, Speck, Wasser, Nitritpökelsalz (Speisesalz, Konservierungsstoff (Natriumnitrit)), Stärke, Gewürze, Stabilisator (Natriumcitrate), Antioxidationsmittel (Natriumisoascorbat), Zucker, Dextrose), 17% Gurke, Rapsöl, 12% Paprika, 8% Apfel, 5% Zwiebel, Wasser, Zucker, Stärke, Branntweinessig, Hühnereigelb, Säureregulator (Natriumacetate), Säuerungsmittel (Essi…	28% Fleischsalatgrundlage (Schweinefleisch, Speck, Wasser, Nitritpökelsalz, Stärke, Gewürze, Stabilisator (Natriumcitrate), Antioxidationsmittel (Natriumisoascorbat), Zucker, Dextrose), 17% Gurke, Rapsöl, 12% Paprika, 8% Apfel, 5% Zwiebel, Wasser, Zucker, Stärke, Branntweinessig, HÜHNEREIGELB, Säureregulator (Natriumacetate), Säuerungsmittel (Essigsäure), Speisesalz, Verdickungsmittel (Guarkernme…	4																								1	1	2	1	1	217.985	936	3700	18900	10200	2226.98	0.124285	2835.9	96.7599	60.1083	143.775	13.9278	0.17627
155	Hähnchenbrustsalat	Homann Feinkost GmbH	2020-02-18	36% Hähnchenbrustfleisch, 15% Ananas, Wasser, Rapsöl, 8% Sellerie, Zucker, 3% Mandarinen, Stärke, Hühnereigelb, Branntweinessig, Säuerungsmittel (Essigsäure, Citronensäure), Säureregulator (Natriumacetate), Speisesalz, Senfsaat, Verdickungsmittel (Guarkernmehl, Johannisbrotkernmehl), natürliches Aroma (enthält Ei), Gewürz.	36% Hähnchenbrustfleisch, 15% Ananas, Wasser, Rapsöl, 8% SELLERIE, Zucker, 3% Mandarinen, Stärke, HÜHNEREIGELB, Branntweinessig, Säuerungsmittel (Essigsäure, Citronensäure), Säureregulator (Natriumacetate), Speisesalz, SENFSAAT, Verdickungsmittel (Guarkernmehl, Johannisbrotkernmehl), <natürliches> Aroma <enthält EI>, Gewürz	36% Hähnchenbrustfleisch, 15% Ananas, Wasser, Rapsöl, 8% Sellerie, Zucker, 3% Mandarinen, Stärke, Hühnereigelb, Branntweinessig, Säuerungsmittel (Essigsäure, Citronensäure), Säureregulator (Natriumacetate), Speisesalz, Senfsaat, Verdickungsmittel (Guarkernmehl, Johannisbrotkernmehl), natürliches Aroma (enthält Ei), Gewürz.	36% Hähnchenbrustfleisch, 15% Ananas, Wasser, Rapsöl, 8% SELLERIE, Zucker, 3% Mandarinen, Stärke, HÜHNEREIGELB, Branntweinessig, Säuerungsmittel (Essigsäure, Citronensäure), Säureregulator (Natriumacetate), Speisesalz, SENFSAAT, Verdickungsmittel (Guarkernmehl, Johannisbrotkernmehl), <natürliches> Aroma <enthält EI>, Gewürz	4																								2	1	2	1	1	180.994	792	9600	12700	8900	1928.94	0.171	1906.86	59.1509	63.9203	245.468	14.99	0.204
156	Nudelsalat	Heinrich Kühlmann GmbH & Co. KG	2020-02-18	39% Nudeln gegart (Trinkwasser, Hartweizengieß, Speisesalz), Trinkwasser, 13% gebratene Geflügelfrikadellen (70% Putenfleisch z.T. fein zerkleinert, Hähnchenhaut, Paniermehl (Weizenmehl, Speisesalz, Hefe), Reis gekocht (Trinkwasser, Reis), Vollei, Zwiebeln, Speisesalz, Gewürze, Dextrose, Zucker), Rapsöl, Zucker, 4% Erbsen, Branntweinessig, 2% Tomaten, Zwiebeln, Speisesalz, modifizierte Stärke, Ge…	39% Nudeln <gegart> (Trinkwasser, HARTWEIZENGRIEß, Speisesalz), Trinkwasser, 13% <gebratene> Geflügelfrikadellen (70% Putenfleisch <z.T. fein zerkleinert>, Hähnchenhaut, Paniermehl (WEIZENMEHL, Speisesalz, Hefe), Reis <gekocht> (Trinkwasser, Reis), VOLLEI, Zwiebeln, Speisesalz, Gewürze, Dextrose, Zucker), Rapsöl, Zucker, 4% Erbsen, Branntweinessig, 2% Tomaten, Zwiebeln, Speisesalz, <modifizierte>…	39% Nudeln gegart (Trinkwasser, Hartweizengieß, Speisesalz), Trinkwasser, 13% gebratene Geflügelfrikadellen (70% Putenfleisch z.T. fein zerkleinert, Hähnchenhaut, Paniermehl (Weizenmehl, Speisesalz, Hefe), Reis gekocht (Trinkwasser, Reis), Vollei, Zwiebeln, Speisesalz, Gewürze, Dextrose, Zucker), Rapsöl, Zucker, 4% Erbsen, Branntweinessig, 2% Tomaten, Zwiebeln, Speisesalz, modifizierte Stärke, Ge…	39% Nudeln <gegart>, Trinkwasser, 13% <gebratene> Geflügelfrikadellen (9,1% Putenfleisch <z.T. fein zerkleinert>, Hähnchenhaut, Paniermehl, Reis <gekocht>, VOLLEI, Zwiebeln, Speisesalz, Gewürze, Dextrose, Zucker), Rapsöl, Zucker, 4% Erbsen, Branntweinessig, 2% Tomaten, Zwiebeln, Speisesalz, <modifizierte> Stärke, Gewürz, Säuerungsmittel (Citronensäure), Säureregulator (Natriumacetate), Verdickung…	3											3									0	2	1	1						210.843	883	4500	12100	20600	1464.11	0.0448985	2045.64	37.5524	32.5078	66.7641	6.41591	0.069597
157	Delikatess Fleischsalat	Füngers Feinkost GmbH & Co. KG	2020-02-18	38% Fleischbrät (Schweinefleisch, Rindfleisch, Speck, Trinkwasser, Speisesalz, Gewürze, Stabilisatoren: Natriumcitrate, Diphosphate; Saccharose, Speisewürze, Antioxidationsmittel: Isoascorbinsäure, Extrakt aus Rosmarin, Ascorbinsäure; Säuerungsmittel: Citronensäure; Konservierungsstoff: Natriumnitrit; Dextrose, Raucharoma), Rapsöl, 16% Gurken, Trinkwasser, Zucker, Hühnereigelb, Branntweinessig, M…	38% Fleischbrät (Schweinefleisch, Rindfleisch, Speck, Trinkwasser, Speisesalz, Gewürze, Stabilisatoren (Natriumcitrate, Diphosphate), Saccharose, Speisewürze, Antioxidationsmittel (Isoascorbinsäure, Extrakt <aus Rosmarin>, Ascorbinsäure), Säuerungsmittel (Citronensäure), Konservierungsstoff (Natriumnitrit), Dextrose, Raucharoma), Rapsöl, 16% Gurken, Trinkwasser, Zucker, HÜHNEREIGELB, Branntweines…	38% Fleischbrät (Schweinefleisch, Rindfleisch, Speck, Trinkwasser, Speisesalz, Gewürze, Stabilisatoren: Natriumcitrate, Diphosphate; Saccharose, Speisewürze, Antioxidationsmittel: Isoascorbinsäure, Extrakt aus Rosmarin, Ascorbinsäure; Säuerungsmittel: Citronensäure; Konservierungsstoff: Natriumnitrit; Dextrose, Raucharoma), Rapsöl, 16% Gurken, Trinkwasser, Zucker, Hühnereigelb, Branntweinessig, M…	38% Fleischbrät (Schweinefleisch, Rindfleisch, Speck, Trinkwasser, Speisesalz, Gewürze, Stabilisatoren (Natriumcitrate, Diphosphate), Saccharose, Speisewürze, Antioxidationsmittel (Isoascorbinsäure, Extrakt <aus Rosmarin>, Ascorbinsäure), Säuerungsmittel (Citronensäure), Konservierungsstoff (Natriumnitrit), Dextrose, Raucharoma), Rapsöl, 16% Gurken, Trinkwasser, Zucker, HÜHNEREIGELB, Branntweines…	4																								1	1	2	1	1	349.445	1463	4900	34500	6000	177.427	0.0954746	5934.98	132.542	58.8222	82.5276	5.69139	0.669991
158	Cremiger Fleischsalat	Homann Feinkost GmbH	2020-02-18	Rapsöl, 20% Lyoner (Schweinefleisch, Speck, Trinkwasser, Speisesalz, Konservierungsstoff (Natriumnitrit), Dextrose, Gewürze, Stabilisator (Natriumcitrate), Antioxidationsmittel (Ascorbinsäure)), 17% Gurken, Trinkwasser, 10% Vorderkochschinken (Schweinefleisch, jodiertes Speisesalz (Speisesalz, Kaliumiodat), Zucker, Gewürze, Antioxidationsmittel (Natriumascorbate), Konservierungsstoff (Natriumnitr…	Rapsöl, 20% Lyoner (Schweinefleisch, Speck, Trinkwasser, Speisesalz, Konservierungsstoff (Natriumnitrit), Dextrose, Gewürze, Stabilisator (Natriumcitrate), Antioxidationsmittel (Ascorbinsäure)), 17% Gurken, Trinkwasser, 10% Vorderkochschinken (Schweinefleisch, <jodiertes> Speisesalz (Speisesalz, Kaliumiodat), Zucker, Gewürze, Antioxidationsmittel (Natriumascorbate), Konservierungsstoff (Natriumni…	Rapsöl, 20% Lyoner (Schweinefleisch, Speck, Trinkwasser, Speisesalz, Konservierungsstoff (Natriumnitrit), Dextrose, Gewürze, Stabilisator (Natriumcitrate), Antioxidationsmittel (Ascorbinsäure)), 17% Gurken, Trinkwasser, 10% Vorderkochschinken (Schweinefleisch, jodiertes Speisesalz (Speisesalz, Kaliumiodat), Zucker, Gewürze, Antioxidationsmittel (Natriumascorbate), Konservierungsstoff (Natriumnitr…	Rapsöl, 20% Lyoner, 17% Gurken, Trinkwasser, 10% Vorderkochschinken, 10% JOGHURTERZEUGNIS, Zucker, Branntweinessig, Maisstärke, EIGELB, Speisesalz, SENFSAATEN, Säureregulator (Natriumacetate), Säuerungsmittel (Weinsäure (L+), Citronensäure), Verdickungsmittel (Guarkernmehl, Johannisbrotkernmehl), Antioxidationsmittel (Ascorbinsäure), Gewürz	4																								1	1	2	1	1	255.36	1189	5300	26800	6300	1676.93	0.138682	3437.58	157.674	69.8751	89.9779	8.51495	0.251463
159	Herzhafter Fleischsalat	Homann Feinkost GmbH	2020-02-18	Rapsöl, 20% Lyoner (Schweinefleisch, Speck, Trinkwasser, Speisesalz, Konservierungsstoff (Natriumnitrit), Dextrose, Gewürze, Stabilisator (Natriumcitrate), Antioxidationsmittel (Ascorbinsäure)), 20% Gurken, 10% Schweinebraten (Schweinefleisch, Speisesalz, Stabilisatoren (Diphosphate, Triphosphate), 10% Vorderkochschinken (Schweinefleisch, jodiertes Speisesalz (Speisesalz, Kaliumiodat), Zucker, Ge…	Rapsöl, 20% Lyoner (Schweinefleisch, Speck, Trinkwasser, Speisesalz, Konservierungsstoff (Natriumnitrit), Dextrose, Gewürze, Stabilisator (Natriumcitrate), Antioxidationsmittel (Ascorbinsäure)), 20% Gurken, 10% Schweinebraten (Schweinefleisch, Speisesalz, Stabilisatoren (Diphosphate, Triphosphate)), 10% Vorderkochschinken (Schweinefleisch, <jodiertes> Speisesalz (Speisesalz, Kaliumiodat), Zucker,…	Rapsöl, 20% Lyoner (Schweinefleisch, Speck, Trinkwasser, Speisesalz, Konservierungsstoff (Natriumnitrit), Dextrose, Gewürze, Stabilisator (Natriumcitrate), Antioxidationsmittel (Ascorbinsäure)), 20% Gurken, 10% Schweinebraten (Schweinefleisch, Speisesalz, Stabilisatoren (Diphosphate, Triphosphate), 10% Vorderkochschinken (Schweinefleisch, jodiertes Speisesalz (Speisesalz, Kaliumiodat), Zucker, Ge…	Rapsöl, 20% Lyoner, 20% Gurken, 10% Schweinebraten (Schweinefleisch, Speisesalz, Stabilisatoren (Diphosphate, Triphosphate)), 10% Vorderkochschinken, Trinkwasser, Zucker, Branntweinessig, EIGELB, SENFSAATEN, Speisesalz, Säureregulator (Natriumacetate), Säuerungsmittel (Weinsäure (L+), Citronensäure), Maisstärke, Antioxidationsmittel (Ascorbinsäure), Verdickungsmittel (Guarkernmehl, Johannisbrotke…	4																								1	1	2	1	1	290.335	1200	6800	26600	5900	1697.56	0.195732	4072.5	200.87	72.3508	111.175	10.4822	0.264813
160	Geflügel Fleischsalat	Homann Feinkost GmbH	2020-02-18	20% Geflügel-Fleischsalatgrundlage (Truthahnfleisch, Trinkwasser, jodiertes Speisesalz (Speisesalz, Kaliumjodat), Hähnchenfleisch, Dextrose, Stabilisator (Natriumcitrate), Antioxidationsmittel (Natriumascorbat), Konservierungsstoff (Natriumnitrit), Gewürzextrakte), Rapsöl, 15% Hühnerfleisch, Trinkwasser, 12% Champignons, 11% Spargel, Zucker, Branntweinessig, 2% Erbsen, Speisesalz, Eigelb, Maisstä…	20% Geflügel-Fleischsalatgrundlage (Truthahnfleisch, Trinkwasser, <jodiertes> Speisesalz (Speisesalz, Kaliumjodat), Hähnchenfleisch, Dextrose, Stabilisator (Natriumcitrate), Antioxidationsmittel (Natriumascorbat), Konservierungsstoff (Natriumnitrit), Gewürzextrakte), Rapsöl, 15% Hühnerfleisch, Trinkwasser, 12% Champignons, 11% Spargel, Zucker, Branntweinessig, 2% Erbsen, Speisesalz, EIGELB, Maiss…	20% Geflügel-Fleischsalatgrundlage (Truthahnfleisch, Trinkwasser, jodiertes Speisesalz (Speisesalz, Kaliumjodat), Hähnchenfleisch, Dextrose, Stabilisator (Natriumcitrate), Antioxidationsmittel (Natriumascorbat), Konservierungsstoff (Natriumnitrit), Gewürzextrakte), Rapsöl, 15% Hühnerfleisch, Trinkwasser, 12% Champignons, 11% Spargel, Zucker, Branntweinessig, 2% Erbsen, Speisesalz, Eigelb, Maisstä…	20% Geflügel-Fleischsalatgrundlage (Truthahnfleisch, Trinkwasser, <jodiertes> Speisesalz, Hähnchenfleisch, Dextrose, Stabilisator (Natriumcitrate), Antioxidationsmittel (Natriumascorbat), Konservierungsstoff (Natriumnitrit), Gewürzextrakte), Rapsöl, 15% Hühnerfleisch, Trinkwasser, 12% Champignons, 11% Spargel, Zucker, Branntweinessig, 2% Erbsen, Speisesalz, EIGELB, Maisstärke, SENFSAATEN, Säurere…	4																								2	1	2	1	1	231.875	961	7200	19800	5900	1566.13	0.089535	3205	53.2853	114.683	119.052	22.974	0.111585
161	Coleslaw	Heinrich Kühlmann GmbH & Co. KG	2020-02-18	36% Weißkohl, Rapsöl, 13% Karotten, Trinkwasser, 7% gewürztes Hähnchenbrustfleisch gebraten (92% Hähnchenbrust, Trinkwasser, Stärke, Speisesalz, Dextrose), Paprika, Zucker, Porree, Kräuteressig (Branntweinessig, Kräuterextrakte), Branntweinessig, Hühnereigelb, Speisesalz, Stärke, Gewürze, Kräuter, Antioxidationsmittel (Ascorbinsäure), Verdickungsmittel (Guarkernmehl, Xanthan), Säureregulator (Nat…	36% Weißkohl, Rapsöl, 13% Karotten, Trinkwasser, 7% <gewürztes> Hähnchenbrustfleisch <gebraten> (92% Hähnchenbrust, Trinkwasser, Stärke, Speisesalz, Dextrose), Paprika, Zucker, Porree, Kräuteressig (Branntweinessig, Kräuterextrakte), Branntweinessig, HÜHNEREIGELB, Speisesalz, Stärke, Gewürze, Kräuter, Antioxidationsmittel (Ascorbinsäure), Verdickungsmittel (Guarkernmehl, Xanthan), Säureregulator …	36% Weißkohl, Rapsöl, 13% Karotten, Trinkwasser, 7% gewürztes Hähnchenbrustfleisch gebraten (92% Hähnchenbrust, Trinkwasser, Stärke, Speisesalz, Dextrose), Paprika, Zucker, Porree, Kräuteressig (Branntweinessig, Kräuterextrakte), Branntweinessig, Hühnereigelb, Speisesalz, Stärke, Gewürze, Kräuter, Antioxidationsmittel (Ascorbinsäure), Verdickungsmittel (Guarkernmehl, Xanthan), Säureregulator (Nat…	36% Weißkohl, Rapsöl, 13% Karotten, Trinkwasser, 7% <gewürztes> Hähnchenbrustfleisch <gebraten>, Paprika, Zucker, Porree, Kräuteressig, Branntweinessig, HÜHNEREIGELB, Speisesalz, Stärke, Gewürze, Kräuter, Antioxidationsmittel (Ascorbinsäure), Verdickungsmittel (Guarkernmehl, Xanthan), Säureregulator (Natriumacetate)	2							1	2	0	1																			171.672	744	2600	14900	7800	2732.15	0.281083	2851.6	46.0682	55.6769	163.281	25.7321	0.121435
162	Kartoffelsalat	Heinrich Kühlmann GmbH & Co. KG	2020-02-18	Kartoffeln 68%, Rapsöl, Wasser, Gurke 5%, Eier 4%, Zucker, Zwiebeln, Branntweinessig, Speisesalz, Eigelb, Stärke, Senfsaaten, Gewürze, Verdickungsmittel (Guarkernmehl), Säuerungsmittel (Essigsäure), Säureregulator (Natriumacetate).	Kartoffeln 68%, Rapsöl, Wasser, Gurke 5%, EIER 4%, Zucker, Zwiebeln, Branntweinessig, Speisesalz, EIGELB, Stärke, SENFSAATEN, Gewürze, Verdickungsmittel (Guarkernmehl), Säuerungsmittel (Essigsäure), Säureregulator (Natriumacetate)	Kartoffeln 68%, Rapsöl, Wasser, Gurke 5%, Eier 4%, Zucker, Zwiebeln, Branntweinessig, Speisesalz, Eigelb, Stärke, Senfsaaten, Gewürze, Verdickungsmittel (Guarkernmehl), Säuerungsmittel (Essigsäure), Säureregulator (Natriumacetate).	Kartoffeln 68%, Rapsöl, Wasser, Gurke 5%, EIER 4%, Zucker, Zwiebeln, Branntweinessig, Speisesalz, EIGELB, Stärke, SENFSAATEN, Gewürze, Verdickungsmittel (Guarkernmehl), Säuerungsmittel (Essigsäure), Säureregulator (Natriumacetate)	3											2					1	2	1	1										145.668	658	2300	10000	14000	1460.03	0.189662	1526.1	66.3376	34.2218	134.416	16.812	0.101972
163	COUSCOUS SALAT	Natsu Foods GmbH & Co. KG	2020-02-18	Couscouszubereitung 33% (Couscous 55% (Hartweizengrieß, Wasser), Wasser, Rapsöl, Kräutersalz (Speisesalz, Gewürze, Petersilie, Kartoffelstärke, Kräuter)), gegarte rote Linsen 17,1%, pürierte rote Linsen 12,3%, Brokkoli 7%, Apfel-Soja-Dressing 6,9% (Rapsöl, Apfelsaft aus Apfelsaftkonzentrat 24%, Sojasoße 16% (Wasser, Sojabohnen, Weizen, Speisesalz), Apfelessig, Limettensaft aus Limettensaftkonzent…	Couscouszubereitung 33% (Couscous 55% (HARTWEIZENGRIEß, Wasser), Wasser, Rapsöl, Kräutersalz (Speisesalz, Gewürze, Petersilie, Kartoffelstärke, Kräuter)), <gegarte rote> Linsen <17,1%>, <pürierte rote> Linsen 12,3%, Brokkoli 7%, Apfel-Soja-Dressing 6,9% (Rapsöl, Apfelsaft <aus Apfelsaftkonzentrat> 24%, Sojasoße 16% (Wasser, SOJABOHNEN, WEIZEN, Speisesalz), Apfelessig, Limettensaft <aus Limettensa…	Couscouszubereitung 33% (Couscous 55% (Hartweizengrieß, Wasser), Wasser, Rapsöl, Kräutersalz (Speisesalz, Gewürze, Petersilie, Kartoffelstärke, Kräuter)), gegarte rote Linsen 17,1%, pürierte rote Linsen 12,3%, Brokkoli 7%, Apfel-Soja-Dressing 6,9% (Rapsöl, Apfelsaft aus Apfelsaftkonzentrat 24%, Sojasoße 16% (Wasser, Sojabohnen, Weizen, Speisesalz), Apfelessig, Limettensaft aus Limettensaftkonzent…	Couscouszubereitung 33% (COUSCOUS <gegart> 18,15%, Wasser, Rapsöl, Kräutersalz), <gegarte rote> Linsen 17,1%, <pürierte rote> Linsen 12,3%, Brokkoli 7%, Apfel-Soja-Dressing 6,9% (Rapsöl, Apfelsaft <aus Apfelsaftkonzentrat> 24%, SOJASOßE 16%, Apfelessig, Limettensaft <aus Limettensaftkonzentrat>, Ingwer, Speisesalz, Verdickungsmittel (Xanthan)), <getrocknete> Aprikosen 4,3%, Kürbiskerne, Rapsöl, F…	3											1	12	0	1	3														229.884	875	8300	11000	17000	3625.06	0	3242.34	121.369	99.9529	141.702	31.9225	0
164	Kartoffelsalat	Nadler Feinkost GmbH	2020-02-18	64% Kartoffeln, Wasser, Rapsöl, 4% Gurken, Zucker, Zwiebeln, 2% Eier, Stärke, Eigelb, Branntweinessig, Senfsaaten, Salz, Weinessig, Aroma, Raucharoma, Gewürze, färbendes Lebensmittel Karottenkonzentrat, Verdickungsmittel (Guarkernmehl, Johannisbrotkernmehl), Säureregulator (Natriumacetate), Säuerungsmittel (Weinsäure (L+)), Konservierungsstoffe (Kaliumsorbat, Natriumbenzoat).	64% Kartoffeln, Wasser, Rapsöl, 4% Gurken, Zucker, Zwiebeln, 2% EIER, Stärke, EIGELB, Branntweinessig, SENFSAATEN, Salz, Weinessig, Aroma, Raucharoma, Gewürze, <färbendes Lebensmittel> Karottenkonzentrat, Verdickungsmittel (Guarkernmehl, Johannisbrotkernmehl), Säureregulator (Natriumacetate), Säuerungsmittel (Weinsäure <L+>), Konservierungsstoffe (Kaliumsorbat, Natriumbenzoat)	64% Kartoffeln, Wasser, Rapsöl, 4% Gurken, Zucker, Zwiebeln, 2% Eier, Stärke, Eigelb, Branntweinessig, Senfsaaten, Salz, Weinessig, Aroma, Raucharoma, Gewürze, färbendes Lebensmittel Karottenkonzentrat, Verdickungsmittel (Guarkernmehl, Johannisbrotkernmehl), Säureregulator (Natriumacetate), Säuerungsmittel (Weinsäure (L+)), Konservierungsstoffe (Kaliumsorbat, Natriumbenzoat).	64% Kartoffeln, Wasser, Rapsöl, 4% Gurken, Zucker, Zwiebeln, 2% EIER, Stärke, EIGELB, Branntweinessig, SENFSAATEN, Salz, Weinessig, Aroma, Raucharoma, Gewürze, <färbendes Lebensmittel> Karottenkonzentrat, Verdickungsmittel (Guarkernmehl, Johannisbrotkernmehl), Säureregulator (Natriumacetate), Säuerungsmittel (Weinsäure (L+)), Konservierungsstoffe (Kaliumsorbat, Natriumbenzoat)	3											2					1	2	2	1										135.049	636	1600	8000	17500	1712.7	0.1702	1230.96	63.7286	28.8149	128.36	15.8775	0.078
165	Kartoffelsalat Westfälischer Art	Homann Feinkost GmbH	2020-02-18	68% Kartoffeln, Rapsöl, Wasser, Zucker, Branntweinessig, 3% Gurken, 1,5% Zwiebeln, 1% Hühnereier, Stärke, Speisesalz, Säureregulator (Natriumacetate), 0,4% Schnittlauch, Hühnereigelb, Verdickungsmittel (Guarkernmehl, Johannisbrotkernmehl), färbendes Lebensmittel Karottenkonzentrat, Senfsaaten, Gewürz.	68% Kartoffeln, Rapsöl, Wasser, Zucker, Branntweinessig, 3% Gurken, 1,5% Zwiebeln, 1% HÜHNEREIER, Stärke, Speisesalz, Säureregulator (Natriumacetate), <0,4%> Schnittlauch, HÜHNEREIGELB, Verdickungsmittel (Guarkernmehl, Johannisbrotkernmehl), <färbendes Lebensmittel> Karottenkonzentrat, SENFSAATEN, Gewürz	68% Kartoffeln, Rapsöl, Wasser, Zucker, Branntweinessig, 3% Gurken, 1,5% Zwiebeln, 1% Hühnereier, Stärke, Speisesalz, Säureregulator (Natriumacetate), 0,4% Schnittlauch, Hühnereigelb, Verdickungsmittel (Guarkernmehl, Johannisbrotkernmehl), färbendes Lebensmittel Karottenkonzentrat, Senfsaaten, Gewürz.	68% Kartoffeln, Rapsöl, Wasser, Zucker, Branntweinessig, 3% Gurken, 1,5% Zwiebeln, 1% HÜHNEREIER, Stärke, Speisesalz, Säureregulator (Natriumacetate), 0,4% Schnittlauch, HÜHNEREIGELB, Verdickungsmittel (Guarkernmehl, Johannisbrotkernmehl), <färbendes Lebensmittel> Karottenkonzentrat, SENFSAATEN, Gewürz	3											2					1	2	2	2										142.831	616	1400	8100	16600	1886.74	0.0851	1271.89	63.12	21.22	135.03	14.545	0.039
166	Feiner Nudelsalat	Homann Feinkost GmbH	2020-02-18	43% Nudeln (Wasser, Hartweizengrieß, Hühnereiweiß, Rapsöl, Speisesalz), Wasser, Rapsöl, 8% Schinkenwurst (Schweinefleisch, Speck, Wasser, Speisesalz, Gewürze, Dextrose, Stabilisator (Natriumcitrate), Antioxidationsmittel (Natriumisoascorbat), Farbstoff (Echtes Karmin)), 5% Gurken, 5% Hühnereier, Zucker, Sahne, Branntweinessig, Hühnereigelb, Speisesalz, Stärke, Säureregulator (Natriumacetate), Sen…	43% Nudeln (Wasser, HARTWEIZENGRIEß, HÜHNEREIWEIß, Rapsöl, Speisesalz), Wasser, Rapsöl, 8% Schinkenwurst (Schweinefleisch, Speck, Wasser, Speisesalz, Gewürze, Dextrose, Stabilisator (Natriumcitrate), Antioxidationsmittel (Natriumisoascorbat), Farbstoff (<Echtes> Karmin)), 5% Gurken, 5% HÜHNEREIER, Zucker, SAHNE, Branntweinessig, HÜHNEREIGELB, Speisesalz, Stärke, Säureregulator (Natriumacetate), S…	43% Nudeln (Wasser, Hartweizengrieß, Hühnereiweiß, Rapsöl, Speisesalz), Wasser, Rapsöl, 8% Schinkenwurst (Schweinefleisch, Speck, Wasser, Speisesalz, Gewürze, Dextrose, Stabilisator (Natriumcitrate), Antioxidationsmittel (Natriumisoascorbat), Farbstoff (Echtes Karmin)), 5% Gurken, 5% Hühnereier, Zucker, Sahne, Branntweinessig, Hühnereigelb, Speisesalz, Stärke, Säureregulator (Natriumacetate), Sen…	43% Nudeln<gegart> <enthält EI>, Wasser, Rapsöl, 8% Schinkenwurst, 5% Gurken, 5% HÜHNEREIER, Zucker, SAHNE, Branntweinessig, HÜHNEREIGELB, Speisesalz, Stärke, Säureregulator (Natriumacetate), SENFSAATEN, Verdickungsmittel (Guarkernmehl, Johannisbrotkernmehl), Gewürze	3											3									0	2	2	1						241.229	1010	4300	19400	12000	1155.5	0.268347	3392.26	62.7008	81.2007	42.5226	10.436	0.214545
167	Feiner Pellkartoffelsalat	Homann Feinkost GmbH	2020-02-18	62% Kartoffeln, Rapsöl, 8% Hühnereier, 6% Gurken, Wasser, Zucker, Branntweinessig, Zwiebeln, Speisesalz, Hühnereigelb, Säureregulator (Natriumacetate), Stärke, Sahne, färbendes Lebensmittel Karottenkonzentrat, Senfsaaten, Weißer Pfeffer, Gewürz, Verdickungsmittel (Guarkernmehl, Johannisbrotkernmehl).	62% Kartoffeln, Rapsöl, 8% HÜHNEREIER, 6% Gurken, Wasser, Zucker, Branntweinessig, Zwiebeln, Speisesalz, HÜHNEREIGELB, Säureregulator (Natriumacetate), Stärke, SAHNE, <färbendes Lebensmittel> Karottenkonzentrat, SENFSAATEN, <Weißer> Pfeffer, Gewürz, Verdickungsmittel (Guarkernmehl, Johannisbrotkernmehl)	62% Kartoffeln, Rapsöl, 8% Hühnereier, 6% Gurken, Wasser, Zucker, Branntweinessig, Zwiebeln, Speisesalz, Hühnereigelb, Säureregulator (Natriumacetate), Stärke, Sahne, färbendes Lebensmittel Karottenkonzentrat, Senfsaaten, Weißer Pfeffer, Gewürz, Verdickungsmittel (Guarkernmehl, Johannisbrotkernmehl).	62% Kartoffeln, Rapsöl, 8% HÜHNEREIER, 6% Gurken, Wasser, Zucker, Branntweinessig, Zwiebeln, Speisesalz, HÜHNEREIGELB, Säureregulator (Natriumacetate), Stärke, SAHNE, <färbendes Lebensmittel> Karottenkonzentrat, SENFSAATEN, <Weißer> Pfeffer, Gewürz, Verdickungsmittel (Guarkernmehl, Johannisbrotkernmehl)	3											2					1	2	2	2										153.083	640	2400	9700	12900	836.982	0.277866	1873.48	60.2231	42.187	114.548	17.5421	0.167579
168	Pikanter Nudelsalat	Homann Feinkost GmbH	2020-02-18	45% Nudeln (Wasser, Hartweizengrieß, Hühnereiweiß, Rapsöl, Speisesalz), Rapsöl, Wasser, 8% gegrillte rote Paprika, Tomatenpaprika, Zucker, Joghurterzeugnis, Zwiebeln, Branntweinessig, Sahne, Paprika, Hühnereigelb, Speisesalz, Stärke, Säureregulator (Natriumacetate), 0,5% Peperoni, Petersilie, Senfsaaten, Tomatenmark, Verdickungsmittel (Guarkernmehl, Johannisbrotkernmehl), Dextrose, Rauch, Gewürze…	45% Nudeln (Wasser, HARTWEIZENGRIEß, HÜHNEREIWEIß, Rapsöl, Speisesalz), Rapsöl, Wasser, <gegrillte> <rote> Paprika 8%, Tomatenpaprika, Zucker, JOGHURTERZEUGNIS, Zwiebeln, Branntweinessig, SAHNE, Paprika, HÜHNEREIGELB, Speisesalz, Stärke, Säureregulator (Natriumacetate), <0,5%> Peperoni, Petersilie, SENFSAATEN, Tomatenmark, Verdickungsmittel (Guarkernmehl, Johannisbrotkernmehl), Dextrose, Rauch, G…	45% Nudeln (Wasser, Hartweizengrieß, Hühnereiweiß, Rapsöl, Speisesalz), Rapsöl, Wasser, 8% gegrillte rote Paprika, Tomatenpaprika, Zucker, Joghurterzeugnis, Zwiebeln, Branntweinessig, Sahne, Paprika, Hühnereigelb, Speisesalz, Stärke, Säureregulator (Natriumacetate), 0,5% Peperoni, Petersilie, Senfsaaten, Tomatenmark, Verdickungsmittel (Guarkernmehl, Johannisbrotkernmehl), Dextrose, Rauch, Gewürze…	45% Nudeln <enthält EI> <gegart>, Rapsöl, Wasser, <gegrillte> <rote> Paprika 8%, Tomatenpaprika, Zucker, JOGHURTERZEUGNIS, Zwiebeln, Branntweinessig, SAHNE, Paprika, HÜHNEREIGELB, Speisesalz, Stärke, Säureregulator (Natriumacetate), 0,5% Peperoni, Petersilie, SENFSAATEN, Tomatenmark, Verdickungsmittel (Guarkernmehl, Johannisbrotkernmehl), Dextrose, Rauch, Gewürze, Chili	3											3									1	2	2	1						237.155	930	3000	16200	15900	3275.39	0.189832	3898.75	42.2153	89.0716	121.699	22.2973	0.0847643
169	Schinken Gouda Salat	GARTENFRISCH Jung GmbH	2020-02-18	Joghurt-Dressing 33% (Wasser, Joghurterzeugnis 14% (Magermilch, Stabilisator (Pektin), Joghurtkulturen), Rapsöl, Weinessig, Zucker, Vollmilchpulver, Meersalz, Maisstärke, Eigelb, Branntweinessig, Kräuter, Gewürze, Speisesalz, Senfsaaten, Traubenzucker, Verdickungsmittel (Guarkernmehl, Xanthan), Säuerungsmittel (Citronensäure)), Cocktailtomaten, Frisée, Karotten, Kochschinken 6% (Schweinefleisch 9…	Joghurt-Dressing 33% (Wasser, Joghurterzeugnis 14% (MAGERMILCH, Stabilisator (Pektin), Joghurtkulturen), Rapsöl, Weinessig, Zucker, VOLLMILCHPULVER, Meersalz, Maisstärke, EIGELB, Branntweinessig, Kräuter, Gewürze, Speisesalz, SENFSAATEN, Traubenzucker, Verdickungsmittel (Guarkernmehl, Xanthan), Säuerungsmittel (Citronensäure)), Cocktailtomaten, Frisée, Karotten, Kochschinken 6% (Schweinefleisch 9…	Joghurt-Dressing 33% (Wasser, Joghurterzeugnis 14% (Magermilch, Stabilisator (Pektin), Joghurtkulturen), Rapsöl, Weinessig, Zucker, Vollmilchpulver, Meersalz, Maisstärke, Eigelb, Branntweinessig, Kräuter, Gewürze, Speisesalz, Senfsaaten, Traubenzucker, Verdickungsmittel (Guarkernmehl, Xanthan), Säuerungsmittel (Citronensäure)), Cocktailtomaten, Frisée, Karotten, Kochschinken 6% (Schweinefleisch 9…	Joghurt-Dressing 33% (Wasser, Joghurterzeugnis 14% (MAGERMILCH, Stabilisator (Pektin), Joghurtkulturen), Rapsöl, Weinessig, Zucker, VOLLMILCHPULVER, Meersalz, Maisstärke, EIGELB, Branntweinessig, Kräuter, Gewürze, Speisesalz, SENFSAATEN, Traubenzucker, Verdickungsmittel (Guarkernmehl, Xanthan), Säuerungsmittel (Citronensäure)), Cocktailtomaten, Frisée, Karotten, Kochschinken 6%, 6% GOUDA <48% Fet…	1	3	1	1	1	0	0																							149.096	543	4400	8600	8500	3150.7	0.118975	2260.87	91.8217	91.819	84.7085	22.58	0.214134
170	Hähnchen Gouda Salat	GARTENFRISCH Jung GmbH	2020-02-18	Senf-Dressing 33% (Wasser, Zucker, Rapsöl, Weinessig, Senf 4% (Wasser, Senfsaaten, Branntweinessig, Speisesalz, Sherryessig, Zucker, Gewürze), Eigelb, Meersalz, Verdickungsmittel (Xanthan), Gewürze), gebratenes Hähnchenbrustfilet mit Milcheiweiß 10% (Hähnchenbrustfilet 95%, Maisstärke, Speisesalz, Traubenzucker, Zucker, Stabilisator (Triphosphate), Milcheiweiß), 10% Gouda (48% Fett i.Tr.), Cockta…	Senf-Dressing 33% (Wasser, Zucker, Rapsöl, Weinessig, Senf 4% (Wasser, SENFSAATEN, Branntweinessig, Speisesalz, Sherryessig, Zucker, Gewürze), EIGELB, Meersalz, Verdickungsmittel (Xanthan), Gewürze), <gebratenes> 10% Hähnchenbrustfilet <mit Milcheiweiß> (Hähnchenbrustfilet 95%, Maisstärke, Speisesalz, Traubenzucker, Zucker, Stabilisator (Triphosphate), MILCHEIWEIß), 10% GOUDA <48% Fett i.Tr.>, Co…	Senf-Dressing 33% (Wasser, Zucker, Rapsöl, Weinessig, Senf 4% (Wasser, Senfsaaten, Branntweinessig, Speisesalz, Sherryessig, Zucker, Gewürze), Eigelb, Meersalz, Verdickungsmittel (Xanthan), Gewürze), gebratenes Hähnchenbrustfilet mit Milcheiweiß 10% (Hähnchenbrustfilet 95%, Maisstärke, Speisesalz, Traubenzucker, Zucker, Stabilisator (Triphosphate), Milcheiweiß), 10% Gouda (48% Fett i.Tr.), Cockta…	Senf-Dressing 33% (Wasser, Zucker, Rapsöl, Weinessig, Senf 4%, EIGELB, Meersalz, Verdickungsmittel (Xanthan), Gewürze), <gebratenes> 10% Hähnchenbrustfilet <mit Milcheiweiß>, 10% GOUDA <48% Fett i.Tr.>, Cocktailtomaten 10%, Frisée, Karotten, Lollo Bionda, Lollo Rosso, Gemüsemais, Radicchio	1	3	1	1	4	0	0																							141.385	592	5500	9200	8800	629.529	0.170503	1415.56	40.2202	62.6616	102.006	20.7386	0.262742
171	Deftiger Kartoffelsalat "Sächsische Art"	Popp Feinkost GmbH	2020-02-18	Kartoffeln 50%, Rapsöl, Fleischsalatgrundlage 10% (Schweinefleisch, Schweinespeck,Wasser, jodiertes Nitritpökelsalz (jodiertes Speisesalz (Speisesalz, Kaliumjodat), Konservierungsstoff (Natriumnitrit)), Gewürze, Stabilisator (Natriumcitrate), Emulgator (Monoglyceride, Diglyceride von Speisefettsäuren), Antioxidationsmittel (Ascorbinsäure)), Gurke 6%, Wasser, Zwiebeln 5%, Zucker, Senf (Wasser, Sen…	Kartoffeln 50%, Rapsöl, Fleischsalatgrundlage 10% (Schweinefleisch, Schweinespeck,Wasser, <jodiertes> Nitritpökelsalz (<jodiertes> Speisesalz (Speisesalz, Kaliumjodat), Konservierungsstoff (Natriumnitrit)), Gewürze, Stabilisator (Natriumcitrate), Emulgator (Monoglyceride <von Speisefettsäuren>, Diglyceride <von Speisefettsäuren>), Antioxidationsmittel (Ascorbinsäure)), Gurke 6%, Wasser, Zwiebeln …	Kartoffeln 50%, Rapsöl, Fleischsalatgrundlage 10% (Schweinefleisch, Schweinespeck,Wasser, jodiertes Nitritpökelsalz (jodiertes Speisesalz (Speisesalz, Kaliumjodat), Konservierungsstoff (Natriumnitrit)), Gewürze, Stabilisator (Natriumcitrate), Emulgator (Monoglyceride, Diglyceride von Speisefettsäuren), Antioxidationsmittel (Ascorbinsäure)), Gurke 6%, Wasser, Zwiebeln 5%, Zucker, Senf (Wasser, Sen…	Kartoffeln 50%, Rapsöl, Fleischsalatgrundlage 10% (Schweinefleisch, Schweinespeck, Wasser, <jodiertes> Nitritpökelsalz, Gewürze, Stabilisator (Natriumcitrate), Emulgator (Monoglyceride <von Speisefettsäuren>, Diglyceride <von Speisefettsäuren>), Antioxidationsmittel (Ascorbinsäure)), Gurke 6%, Wasser, Zwiebeln 5%, Zucker, Senf, EIGELB, Branntweinessig, Gewürze, Speisesalz, Maisstärke, WEIZENSTÄRK…	3											2					0	2	2	2										219.654	919	2400	18000	11500	918.827	0.106697	3073.8	81.5316	26.8554	135.336	12.152	0.100826
172	Pellkartoffelsalat Ei & Gurke	Popp Feinkost GmbH	2020-02-18	Kartoffeln 60%, Rapsöl, Wasser, Zucker, Eier 4%, Gurken 4%, Zwiebeln, Sahne 1%, Branntweinessig, Eigelb, Speisesalz, Kräuter, Gewürze, Senfsaaten, Maisstärke, Weizenstärke, Dextrose, Säureregulator (Natriumacetate), Verdickungsmittel (Guarkernmehl), Sonnenblumenöl	Kartoffeln 60%, Rapsöl, Wasser, Zucker, EIER 4%, Gurken 4%, Zwiebeln, SAHNE 1%, Branntweinessig, EIGELB, Speisesalz, Kräuter, Gewürze, SENFSAATEN, Maisstärke, WEIZENSTÄRKE, Dextrose, Säureregulator (Natriumacetate), Verdickungsmittel (Guarkernmehl), Sonnenblumenöl	Kartoffeln 60%, Rapsöl, Wasser, Zucker, Eier 4%, Gurken 4%, Zwiebeln, Sahne 1%, Branntweinessig, Eigelb, Speisesalz, Kräuter, Gewürze, Senfsaaten, Maisstärke, Weizenstärke, Dextrose, Säureregulator (Natriumacetate), Verdickungsmittel (Guarkernmehl), Sonnenblumenöl	Kartoffeln 60%, Rapsöl, Wasser, Zucker, EIER 4%, Gurken 4%, Zwiebeln, SAHNE 1%, Branntweinessig, EIGELB, Speisesalz, Kräuter, Gewürze, SENFSAATEN, Maisstärke, WEIZENSTÄRKE, Dextrose, Säureregulator (Natriumacetate), Verdickungsmittel (Guarkernmehl), Sonnenblumenöl	3											2					1	2	2	2										183.334	810	2000	14000	14000	1646.81	0.184	2446.75	60.19	35.2336	123.331	15.9101	0.1
173	Feiner Nudelsalat Schinkenwurst & Gemüse	Popp Feinkost GmbH	2020-02-18	Nudeln 41% (Trinkwasser, Hartweizengrieß), Rapsöl, Schinkenwurst 13% (Schweinefleisch, Speck, Trinkwasser, Speisesalz, Gewürzextrakte, Dextrose, Glukosesirup, Gewürze, Maltodextrin, Antioxidationsmittel (Natriumascorbat), Farbstoff (Echtes Karmin), Gurke 8%, Trinkwasser, Mais 4%, Zucker, Erbsen 2%, Branntweinessig, Speisesalz, Eigelb, Kräuter (Petersilie, Dill), Maisstärke, Glukosesirup, Säurereg…	Nudeln 41% (Trinkwasser, HARTWEIZENGRIEß), Rapsöl, Schinkenwurst 13% (Schweinefleisch, Speck, Trinkwasser, Speisesalz, Gewürzextrakte, Dextrose, Glukosesirup, Gewürze, Maltodextrin, Antioxidationsmittel (Natriumascorbat), Farbstoff (<Echtes> Karmin)), Gurke 8%, Trinkwasser, Mais 4%, Zucker, Erbsen 2%, Branntweinessig, Speisesalz, EIGELB, Kräuter (Petersilie, Dill), Maisstärke, Glukosesirup, Säure…	Nudeln 41% (Trinkwasser, Hartweizengrieß), Rapsöl, Schinkenwurst 13% (Schweinefleisch, Speck, Trinkwasser, Speisesalz, Gewürzextrakte, Dextrose, Glukosesirup, Gewürze, Maltodextrin, Antioxidationsmittel (Natriumascorbat), Farbstoff (Echtes Karmin), Gurke 8%, Trinkwasser, Mais 4%, Zucker, Erbsen 2%, Branntweinessig, Speisesalz, Eigelb, Kräuter (Petersilie, Dill), Maisstärke, Glukosesirup, Säurereg…	Nudeln 41% <gekocht>, Rapsöl, Schinkenwurst 13%, Gurke 8%, Trinkwasser, Mais 4%, Zucker, Erbsen 2%, Branntweinessig, Speisesalz, EIGELB, Kräuter (Petersilie, Dill), Maisstärke, Glukosesirup, Säureregulator (Natriumacetate), SENFSAATEN, Gewürze, Verdickungsmittel (Guarkernmehl, Johannisbrotkernmehl), SELLERIE	3											3									0	2	2	1						218.07	913	4100	16000	14000	1165.07	0.0893449	2727.06	152.967	53.8097	85.0696	12.4045	0.125058
174	Herzhafter Kartoffelsalat Speck & Zwiebel	Popp Feinkost GmbH	2020-02-18	Kartoffeln 72%, Rapsöl, Zucker, Wasser, Zwiebeln 3%, ausgelassener Speck 2% (Schweinefleisch, Nitritpökelsalz (Speisesalz, Konservierungsstoff (Natriumnitrit)), Dextrose, Rauch), Branntweinessig, Eigelb, Speisesalz, Kräuter, Gewürze, Dextrose, Maltodextrine, Rauch, Säureregulator (Natriumacetate), Verdickungsmittel (Xanthan), Antioxidationsmittel (Ascorbinsäure).	Kartoffeln 72%, Rapsöl, Zucker, Wasser, Zwiebeln 3%, <ausgelassener> Speck 2% (Schweinefleisch, Nitritpökelsalz (Speisesalz, Konservierungsstoff (Natriumnitrit)), Dextrose, Rauch), Branntweinessig, EIGELB, Speisesalz, Kräuter, Gewürze, Dextrose, Maltodextrine, Rauch, Säureregulator (Natriumacetate), Verdickungsmittel (Xanthan), Antioxidationsmittel (Ascorbinsäure)	Kartoffeln 72%, Rapsöl, Zucker, Wasser, Zwiebeln 3%, ausgelassener Speck 2% (Schweinefleisch, Nitritpökelsalz (Speisesalz, Konservierungsstoff (Natriumnitrit)), Dextrose, Rauch), Branntweinessig, Eigelb, Speisesalz, Kräuter, Gewürze, Dextrose, Maltodextrine, Rauch, Säureregulator (Natriumacetate), Verdickungsmittel (Xanthan), Antioxidationsmittel (Ascorbinsäure).	Kartoffeln 72%, Rapsöl, Zucker, Wasser, Zwiebeln 3%, <ausgelassener> Schweinespeck 2%, Branntweinessig, EIGELB, Speisesalz, Kräuter, Gewürze, Dextrose, Maltodextrin, Rauch, Säureregulator (Natriumacetate), Verdickungsmittel (Xanthan), Antioxidationsmittel (Ascorbinsäure)	3											2					0	2	2	2										159.476	713	2000	11000	15000	1318.73	0.100876	1655.92	79.1169	19.2016	143.05	14.6891	0.0455508
175	Delikatess Fleischsalat	Hamker Vertriebsgesellschaft mbH	2020-02-18	Fleischsalatgrundlage 34% (Schweinefleisch, Speck, Wasser, Nitritpökelsalz (Speisesalz, Konservierungsstoff (Natriumnitrit)), Stärke, Gewürze, Stabilisator (Natriumcitrate), Antioxidationsmittel (Natriumisoascorbat), Zucker, Dextrose), Wasser, Rapsöl, Gurken 16%, Zucker, Branntweinessig, Stärke, Eigelb, Speisesalz, Säureregulator (Natriumacetate), Verdickungsmittel (Guarkernmehl, Johannisbrotkern…	Fleischsalatgrundlage 34% (Schweinefleisch, Speck, Wasser, Nitritpökelsalz (Speisesalz, Konservierungsstoff (Natriumnitrit)), Stärke, Gewürze, Stabilisator (Natriumcitrate), Antioxidationsmittel (Natriumisoascorbat), Zucker, Dextrose), Wasser, Rapsöl, Gurken 16%, Zucker, Branntweinessig, Stärke, EIGELB, Speisesalz, Säureregulator (Natriumacetate), Verdickungsmittel (Guarkernmehl, Johannisbrotkern…	Fleischsalatgrundlage 34% (Schweinefleisch, Speck, Wasser, Nitritpökelsalz (Speisesalz, Konservierungsstoff (Natriumnitrit)), Stärke, Gewürze, Stabilisator (Natriumcitrate), Antioxidationsmittel (Natriumisoascorbat), Zucker, Dextrose), Wasser, Rapsöl, Gurken 16%, Zucker, Branntweinessig, Stärke, Eigelb, Speisesalz, Säureregulator (Natriumacetate), Verdickungsmittel (Guarkernmehl, Johannisbrotkern…	Fleischsalatgrundlage 34% (Schweinefleisch, Speck, Wasser, Nitritpökelsalz, Stärke, Gewürze, Stabilisator (Natriumcitrate), Antioxidationsmittel (Natriumisoascorbat), Zucker, Dextrose), Wasser, Rapsöl, Gurken 16%, Zucker, Branntweinessig, Stärke, EIGELB, Speisesalz, Säureregulator (Natriumacetate), Verdickungsmittel (Guarkernmehl, Johannisbrotkernmehl), SENFSAAT, Gewürze, Dextrose, Rauch	4																								1	1	2	1	1	263.069	1129	3900	25000	7800	1330.35	0.202897	3319.16	152.535	62.8342	99.7716	8.70489	0.32132
176	Klassischer Kartoffelsalat	Hamker Vertriebsgesellschaft mbH	2020-02-18	Kartoffeln 67%, Rapsöl, Wasser, Branntweinessig, Gurken 4%, Zucker, Zwiebeln 2%, Eigelb, Stärke, Senfsaaten, Speisesalz, Säureregulator (Natriumacetate), Schnittlauch, Verdickungsmittel (Guarkernmehl, Johannisbrotkernmehl), Gewürze.	Kartoffeln 67%, Rapsöl, Wasser, Branntweinessig, Gurken 4%, Zucker, Zwiebeln 2%, EIGELB, Stärke, SENFSAATEN, Speisesalz, Säureregulator (Natriumacetate), Schnittlauch, Verdickungsmittel (Guarkernmehl, Johannisbrotkernmehl), Gewürze	Kartoffeln 67%, Rapsöl, Wasser, Branntweinessig, Gurken 4%, Zucker, Zwiebeln 2%, Eigelb, Stärke, Senfsaaten, Speisesalz, Säureregulator (Natriumacetate), Schnittlauch, Verdickungsmittel (Guarkernmehl, Johannisbrotkernmehl), Gewürze.	Kartoffeln 67%, Rapsöl, Wasser, Branntweinessig, Gurken 4%, Zucker, Zwiebeln 2%, EIGELB, Stärke, SENFSAATEN, Speisesalz, Säureregulator (Natriumacetate), Schnittlauch, Verdickungsmittel (Guarkernmehl, Johannisbrotkernmehl), Gewürze	3											2					1	2	1	1										154.742	647	1500	9900	14300	977.581	0.0453915	1848.22	58.6622	12.6188	118.508	12.6515	0.0162693
177	TABOULÈ	Heinrich Kühlmann GmbH & Co. KG	2020-02-18	Couscous gequollen 58% (Hartweizengrieß, Trinkwasser), Paprika 12%, Rapsöl, Kichererbsen, Zwiebeln 5%, Petersilie 3%, Zucker, Apfelessig, Speisesalz, Zitronenschale, Schwarzkümmel, Gewürze, Minze, Branntweinessig, Säureregulator (Natriumacetate), Konservierungsstoff (Kaliumsorbat).	58% Couscous <gequollen> (HARTWEIZENGRIEß, Trinkwasser), Paprika 12%, Rapsöl, Kichererbsen, Zwiebeln 5%, Petersilie 3%, Zucker, Apfelessig, Speisesalz, Zitronenschale, Schwarzkümmel, Gewürze, Minze, Branntweinessig, Säureregulator (Natriumacetate), Konservierungsstoff (Kaliumsorbat)	Couscous gequollen 58% (Hartweizengrieß, Trinkwasser), Paprika 12%, Rapsöl, Kichererbsen, Zwiebeln 5%, Petersilie 3%, Zucker, Apfelessig, Speisesalz, Zitronenschale, Schwarzkümmel, Gewürze, Minze, Branntweinessig, Säureregulator (Natriumacetate), Konservierungsstoff (Kaliumsorbat).	58% Couscous <gequollen>, Paprika 12%, Rapsöl, Kichererbsen, Zwiebeln 5%, Petersilie 3%, Zucker, Apfelessig, Speisesalz, Zitronenschale, Schwarzkümmel, Gewürze, Minze, Branntweinessig, Säureregulator (Natriumacetate), Konservierungsstoff (Kaliumsorbat)	3											1	12	0	2	2														214.33	898	4000	8200	28800	3271.73	0	2340.64	66.7574	43.8698	104.811	19.0723	0
178	BULGURSALAT	Heinrich Kühlmann GmbH & Co. KG	2020-02-18	Bulgur gegart 66% (Trinkwasser, vorgekochter Weizen), Zwiebeln 7%, Paprika 6%, Rapsöl, Paprikamark, Zucker, Petersilie 3%, Apfelessig, Tomatenmark, Speisesalz, Schwarzkümmel, Gewürze, Chili, Knoblauch, natürliches Aroma, Branntweinessig, Konservierungsstoff (Kaliumsorbat).	66% Bulgur <gegart> (Trinkwasser, <vorgekochter> WEIZEN), Zwiebeln 7%, Paprika 6%, Rapsöl, Paprikamark, Zucker, Petersilie 3%, Apfelessig, Tomatenmark, Speisesalz, Schwarzkümmel, Gewürze, Chili, Knoblauch, <natürliches> Aroma, Branntweinessig, Konservierungsstoff (Kaliumsorbat)	Bulgur gegart 66% (Trinkwasser, vorgekochter Weizen), Zwiebeln 7%, Paprika 6%, Rapsöl, Paprikamark, Zucker, Petersilie 3%, Apfelessig, Tomatenmark, Speisesalz, Schwarzkümmel, Gewürze, Chili, Knoblauch, natürliches Aroma, Branntweinessig, Konservierungsstoff (Kaliumsorbat).	66% Bulgur <gegart>, Zwiebeln 7%, Paprika 6%, Rapsöl, Paprikamark, Zucker, Petersilie 3%, Apfelessig, Tomatenmark, Speisesalz, Schwarzkümmel, Gewürze, Chili, Knoblauch, <natürliches> Aroma, Branntweinessig, Konservierungsstoff (Kaliumsorbat)	3											1	11	0	2	1														173.582	727	3300	5700	25200	4961.06	0	1636.06	89.5748	46.658	109.263	31.3757	0
179	BULGURSALAT	Heinrich Kühlmann GmbH & Co. KG	2020-02-18	Bulgur gegart 59% (Trinkwasser, vorgekochter Weizen), Kichererbsen 10%, Kidneybohnen 9%, Rapsöl, Paprikamark, Petersilie 3%, Zwiebeln, Zucker, Apfelessig, Speisesalz, Gewürze, Branntweinessig, Zitronensaftkonzentrat, Säureregulator (Natriumacetate), Konservierungsstoff (Kaliumsorbat).	59% Bulgur <gegart> (Trinkwasser, <vorgekochter> WEIZEN), Kichererbsen 10%, Kidneybohnen 9%, Rapsöl, Paprikamark, Petersilie 3%, Zwiebeln, Zucker, Apfelessig, Speisesalz, Gewürze, Branntweinessig, Zitronensaftkonzentrat, Säureregulator (Natriumacetate), Konservierungsstoff (Kaliumsorbat)	Bulgur gegart 59% (Trinkwasser, vorgekochter Weizen), Kichererbsen 10%, Kidneybohnen 9%, Rapsöl, Paprikamark, Petersilie 3%, Zwiebeln, Zucker, Apfelessig, Speisesalz, Gewürze, Branntweinessig, Zitronensaftkonzentrat, Säureregulator (Natriumacetate), Konservierungsstoff (Kaliumsorbat).	59% Bulgur <gegart>, Kichererbsen 10%, Kidneybohnen 9%, Rapsöl, Paprikamark, Petersilie 3%, Zwiebeln, Zucker, Apfelessig, Speisesalz, Gewürze, Branntweinessig, Zitronensaftkonzentrat, Säureregulator (Natriumacetate), Konservierungsstoff (Kaliumsorbat)	3											1	11	0	2	1														179.12	750	3900	6500	24000	4971.38	0	2440.87	192.237	85.3958	144.155	41.6393	0
180	SNACK BOWL	Heinrich Kühlmann GmbH & Co. KG	2020-02-18	Couscous gequollen 19% (Hartweizengrieß, Trinkwasser), Karotten 16%, Hähnchenbrustfleisch gebraten 12% (Hähnchenbrustfleisch, Trinkwasser, Stärke, Speisesalz, Dextrose), Rapsöl, Kichererbsen 7%, Paprika, Äpfel 4%, Sesam 2%, Apfelessig, Zucker, Kräuter, Linsen gekocht (Trinkwasser, Linsen), Branntweinessig, Honig, Speisesalz, getrocknete Aprikosen eingelegt (getrocknete Aprikosen, Trinkwasser, Ant…	19% Couscous <gequollen> (HARTWEIZENGRIEß, Trinkwasser), Karotten 16%, 12% Hähnchenbrustfleisch <gebraten> (Hähnchenbrustfleisch, Trinkwasser, Stärke, Speisesalz, Dextrose), Rapsöl, Kichererbsen 7%, Paprika, Äpfel 4%, SESAM 2%, Apfelessig, Zucker, Kräuter, Linsen <gekocht> (Trinkwasser, Linsen), Branntweinessig, Honig, Speisesalz, <getrocknete> Aprikosen <eingelegt> (<getrocknete> Aprikosen, Trin…	Couscous gequollen 19% (Hartweizengrieß, Trinkwasser), Karotten 16%, Hähnchenbrustfleisch gebraten 12% (Hähnchenbrustfleisch, Trinkwasser, Stärke, Speisesalz, Dextrose), Rapsöl, Kichererbsen 7%, Paprika, Äpfel 4%, Sesam 2%, Apfelessig, Zucker, Kräuter, Linsen gekocht (Trinkwasser, Linsen), Branntweinessig, Honig, Speisesalz, getrocknete Aprikosen eingelegt (getrocknete Aprikosen, Trinkwasser, Ant…	19% Couscous <gequollen>, Karotten 16%, 12% Hähnchenbrustfleisch <gebraten>, Rapsöl, Kichererbsen 7%, Paprika, Äpfel 4%, SESAM 2%, Apfelessig, Zucker, Kräuter, Linsen <gekocht>, Branntweinessig, Honig, Speisesalz, <getrocknete> Aprikosen <eingelegt>, Balsamessig (Weißweinessig, Traubenmostkonzentrat), Lauchzwiebel, Gewürze, SESAMÖL <geröstet>, Knoblauch, Ingwer, Schwarzkümmel, Zitronenschale, <na…	3											1	12	0	2	2														203.646	852	5900	11200	18300	3529.45	0.000490084	2049.61	92.8658	67.1298	153.436	18.2775	0.0196034
181	SNACK BOWL	Heinrich Kühlmann GmbH & Co. KG	2020-02-18	Gerste gegart 24% (Trinkwasser, Gerste), Kichererbsen 13%, Kichererbsenbällchen 13% (Kichererbsen, Zwiebeln, Paniermehl (Weizenmehl, Speisesalz, Hefe), Weizenmehl, Rapsöl, Petersilie, Gewürze, Speisesalz, Zucker), Rote Bete 10%, Rapsöl, Süßkartoffeln 5%, Trinkwasser, Karotten, Cranberries getrocknet, gezuckert 3% (Cranberries, Zucker, Sonnenblumenöl), Paprika, Sesam, Zucker, Honig, Zwiebeln, Lins…	24% Gerste <gegart> (Trinkwasser, GERSTE), Kichererbsen 13%, Kichererbsenbällchen 13% (Kichererbsen, Zwiebeln, Paniermehl (WEIZENMEHL, Speisesalz, Hefe), WEIZENMEHL, Rapsöl, Petersilie, Gewürze, Speisesalz, Zucker), Rote Bete 10%, Rapsöl, Süßkartoffeln 5%, Trinkwasser, Karotten, 3% Cranberries <getrocknet, gezuckert> (Cranberries, Zucker, Sonnenblumenöl), Paprika, SESAM, Zucker, Honig, Zwiebeln, …	Gerste gegart 24% (Trinkwasser, Gerste), Kichererbsen 13%, Kichererbsenbällchen 13% (Kichererbsen, Zwiebeln, Paniermehl (Weizenmehl, Speisesalz, Hefe), Weizenmehl, Rapsöl, Petersilie, Gewürze, Speisesalz, Zucker), Rote Bete 10%, Rapsöl, Süßkartoffeln 5%, Trinkwasser, Karotten, Cranberries getrocknet, gezuckert 3% (Cranberries, Zucker, Sonnenblumenöl), Paprika, Sesam, Zucker, Honig, Zwiebeln, Lins…	24% Gerste <gegart>, Kichererbsen 13%, Kichererbsenbällchen 13% (Kichererbsen, Zwiebeln, Paniermehl, WEIZENMEHL, Rapsöl, Petersilie, Gewürze, Speisesalz, Zucker), Rote Bete 10%, Rapsöl, Süßkartoffeln 5%, Trinkwasser, Karotten, 3% Cranberries <getrocknet, gezuckert> (Cranberries, Zucker, Sonnenblumenöl), Paprika, SESAM, Zucker, Honig, Zwiebeln, Linsen <gekocht>, Apfelessig, Branntweinessig, Speise…	3											5																		204.784	750	3500	8400	20300	2705.33	0	2399.91	125.327	64.1939	159.016	27.076	0
182	SNACK BOWL	Heinrich Kühlmann GmbH & Co. KG	2020-02-18	Reis gegart 41% (Trinkwasser, Reis), Karotten 23%, Thunfisch 12%, Seealgensalat 8% (Seealgen 70%, Agarstreifen, Mu-Err Pilze, Zucker, Marinade (Sesamöl, Sojasauce (Sojabohnen, Trinkwasser, Speisesalz), Reisessig, färbendes Lebensmittel Kurkuma, Farbstoff (Kupferkomplexe der Chlorophylle und Chlorophylline), Sesam 1,8%, Speisesalz, Chili), Rapsöl, Branntweinessig, Zucker, Reisessig, Glukosesirup, …	41% Reis <gegart> (Trinkwasser, Reis), Karotten 23%, THUNFISCH 12%, Seealgensalat 8% (Seealgen 70%, Agarstreifen, Mu-Err Pilze, Zucker, Marinade (SESAMÖL, Sojasauce (SOJABOHNEN, Trinkwasser, Speisesalz), Reisessig, <färbendes> Lebensmittel (Kurkuma), Farbstoff (Kupferkomplexe der Chlorophylle, Kupferkomplexe der Chlorophylline)), SESAM 1,8%, Speisesalz, Chili), Rapsöl, Branntweinessig, Zucker, Re…	Reis gegart 41% (Trinkwasser, Reis), Karotten 23%, Thunfisch 12%, Seealgensalat 8% (Seealgen 70%, Agarstreifen, Mu-Err Pilze, Zucker, Marinade (Sesamöl, Sojasauce (Sojabohnen, Trinkwasser, Speisesalz), Reisessig, färbendes Lebensmittel Kurkuma, Farbstoff (Kupferkomplexe der Chlorophylle und Chlorophylline), Sesam 1,8%, Speisesalz, Chili), Rapsöl, Branntweinessig, Zucker, Reisessig, Glukosesirup, …	41% Reis <gegart>, Karotten 23%, THUNFISCH 12%, Seealgensalat 8% (Seealgen 5,6%, Agarstreifen, Mu-Err Pilze, Zucker, Marinade (SESAMÖL, SOJASOßE, Reisessig, <färbendes> Lebensmittel (Kurkuma), Farbstoff (Kupferkomplexe der Chlorophylle, Kupferkomplexe der Chlorophylline)), SESAM 1,8%, Speisesalz, Chili), Rapsöl, Branntweinessig, Zucker, Reisessig, Glukosesirup, Speisesalz, SOJASOßE, Stärke, <schw…	3											5																		177.395	646	3900	6200	19500	2050.36	0.666994	1327.87	99.8456	96.9265	157.754	35.7669	0.600986
183	Kartoffel Salat	Kaufland Warenhandel GmbH & Co. KG	2020-02-18	Kartoffeln 49%, Frikadellen 13% (Schweinefleisch 60%, Rindfleisch 20%, Paniermehl (Weizenmehl, Speisesalz, Hefe), Zwiebeln, Vollei, Speisesalz, Gewürze), Eier 11%, Rapsöl, Essiggurken 6% (Gurken, Trinkwasser, Branntweinessig, Speisesalz, Zucker), Zucker, Branntweinessig, Eigelb, Zwiebeln, jodiertes Speisesalz (Speisesalz, Kaliumjodat), Stärke, Speisesalz, Gewürze, Kräuter, Säureregulator (Natrium…	Kartoffeln 49%, Frikadellen 13% (Schweinefleisch 60%, Rindfleisch 20%, Paniermehl (WEIZENMEHL, Speisesalz, Hefe), Zwiebeln, VOLLEI, Speisesalz, Gewürze), EIER 11%, Rapsöl, Essiggurken 6% (Gurken, Trinkwasser, Branntweinessig, Speisesalz, Zucker), Zucker, Branntweinessig, EIGELB, Zwiebeln, <jodiertes> Speisesalz (Speisesalz, Kaliumjodat), Stärke, Speisesalz, Gewürze, Kräuter, Säureregulator (Natri…	Kartoffeln 49%, Frikadellen 13% (Schweinefleisch 60%, Rindfleisch 20%, Paniermehl (Weizenmehl, Speisesalz, Hefe), Zwiebeln, Vollei, Speisesalz, Gewürze), Eier 11%, Rapsöl, Essiggurken 6% (Gurken, Trinkwasser, Branntweinessig, Speisesalz, Zucker), Zucker, Branntweinessig, Eigelb, Zwiebeln, jodiertes Speisesalz (Speisesalz, Kaliumjodat), Stärke, Speisesalz, Gewürze, Kräuter, Säureregulator (Natrium…	Kartoffeln 49%, Frikadellen 13% (Schweinefleisch 7,8%, Rindfleisch 2,6%, Paniermehl, Zwiebeln, VOLLEI, Speisesalz, Gewürze), EIER 11%, Rapsöl, Essiggurken 6% (Gurken, Trinkwasser, Branntweinessig, Speisesalz, Zucker), Zucker, Branntweinessig, EIGELB, Zwiebeln, <jodiertes> Speisesalz, Stärke, Speisesalz, Gewürze, Kräuter, Säureregulator (Natriumacetate), Verdickungsmittel (Guarkernmehl)	3											2					0	2	1	3										221.205	805	4300	14000	12000	1251.75	0.72866	2923.89	100.965	111.52	109.795	25.0865	0.644395
184	Ungarischer Wurstsalat mit Paprika	Hans Adler OHG	2020-02-18	Lyoner 65% (Schweinefleisch 82%, Trinkwasser, Speisesalz, Gewürze, Dextrose, Säureregulator (Natriumcitrate), Stabilisator (Diphosphate), Antioxidationsmittel (Ascorbinsäure), Konservierungsstoff (Natriumnitrit)), Salatsauce 35% (Trinkwasser, Paprika 13%, Zwiebeln, Branntweinessig, Dextrose, Zucker, Speisesalz, Gewürze, Säuerungsmittel (Natriumacetate, Citronensäure), Sonnenblumenöl, Stabilisator…	Lyoner 65% (Schweinefleisch 82%, Trinkwasser, Speisesalz, Gewürze, Dextrose, Säureregulator (Natriumcitrate), Stabilisator (Diphosphate), Antioxidationsmittel (Ascorbinsäure), Konservierungsstoff (Natriumnitrit)), Salatsauce 35% (Trinkwasser, Paprika 13%, Zwiebeln, Branntweinessig, Dextrose, Zucker, Speisesalz, Gewürze, Säuerungsmittel (Natriumacetate, Citronensäure), Sonnenblumenöl, Stabilisator…	Lyoner 65% (Schweinefleisch 82%, Trinkwasser, Speisesalz, Gewürze, Dextrose, Säureregulator (Natriumcitrate), Stabilisator (Diphosphate), Antioxidationsmittel (Ascorbinsäure), Konservierungsstoff (Natriumnitrit)), Salatsauce 35% (Trinkwasser, Paprika 13%, Zwiebeln, Branntweinessig, Dextrose, Zucker, Speisesalz, Gewürze, Säuerungsmittel (Natriumacetate, Citronensäure), Sonnenblumenöl, Stabilisator…	Lyoner 65%, Salatsauce 35% (Trinkwasser, Paprika 13%, Zwiebeln, Branntweinessig, Dextrose, Zucker, Speisesalz, Gewürze, Säuerungsmittel (Natriumacetate, Citronensäure), Sonnenblumenöl, Stabilisator (Ascorbinsäure), Verdickungsmittel (Johannisbrotkernmehl), Gewürzextrakte)	4																								1	1	1	1	1	156.464	676	8000	13000	3000	135.905	0	1051.87	570.922	119.736	249.056	1.40679	0.35037
185	Couscous-Hummus Paprika Salat mit Paprika und Oliven	Perla Deutschland GmbH	2020-02-18	Couscoussalat 64% (Couscous gegart 37% (Weizen, Wasser, Speisesalz), Tomatensauce 13% (Tomatenpüree 32% (Tomaten, Tomatensaft, Speisesalz), getrocknete marinierte Tomaten 25% (getrocknete Tomaten, Wasser, Zucker, Speisesalz), Rapsöl, Wasser, Zucker, marinierte Zwiebeln (Zwiebeln, Speisesalz, Säuerungsmittel (Essigsäure), Antioxidationsmittel (Citronensäure, Ascorbinsäure, Natriummetabisulfit)), B…	Couscoussalat 64% (37% Couscous <gegart> (WEIZEN, Wasser, Speisesalz), Tomatensauce 13% (Tomatenpüree 32% (Tomaten, Tomatensaft, Speisesalz), <getrocknete> Tomaten 25% (<getrocknete> Tomaten, Wasser, Zucker, Speisesalz), Rapsöl, Wasser, Zucker, <marinierte> Zwiebeln (Zwiebeln, Speisesalz, Säuerungsmittel (Essigsäure), Antioxidationsmittel (Citronensäure, Ascorbinsäure, NATRIUMMETABISULFIT)), Bran…	Couscoussalat 64% (Couscous gegart 37% (Weizen, Wasser, Speisesalz), Tomatensauce 13% (Tomatenpüree 32% (Tomaten, Tomatensaft, Speisesalz), getrocknete marinierte Tomaten 25% (getrocknete Tomaten, Wasser, Zucker, Speisesalz), Rapsöl, Wasser, Zucker, marinierte Zwiebeln (Zwiebeln, Speisesalz, Säuerungsmittel (Essigsäure), Antioxidationsmittel (Citronensäure, Ascorbinsäure, Natriummetabisulfit)), B…	Couscoussalat 64% (37% Couscous <gegart>, Tomatensauce 13% (Tomatenpüree 4,16%, <getrocknete> Tomaten 3,25% (<getrocknete> Tomaten, Wasser, Zucker, Speisesalz), Rapsöl, Wasser, Zucker, <marinierte> Zwiebeln, Branntweinessig, Speisesalz, Gewürzmischung), <grüne> <ohne Stein> Oliven 5%, <eingelegte> <rote> Paprika 4%, Petersilie, <gebratene> Zwiebeln, Branntweinessig, Knoblauchpulver, Speisesalz, A…	3											1	12	0	1	1														211.528	828	5100	11000	16000	2969.71	0	2849.41	132.337	82.0924	167.168	33.112	0
186	THAI-STYLE Nudelsalat	Heinrich Kühlmann GmbH & Co. KG	2020-02-18	Nudeln gegart 36% (Trinkwasser, Hartweizengrieß, Vollei, Speisesalz), Paprika 15%, Weißkohl 11%, Sojabohnenkerne 6%, Karotten 5%, Branntweinessig, Zucker, Mu-Err-Pilze, Rapsöl, Mango-Chutney (Zucker, Mango, Branntweinessig, Knoblauch, Speisesalz, Gewürze), Kokosnussmilchpulverzubereitung (Kokosnussmilch, Glukosesirup, Milcheiweiß), Glukosesirup, Speisesalz, Kräuter, Frühlingszwiebeln, Knoblauch, …	36% Nudeln <gegart> (Trinkwasser, HARTWEIZENGRIEß, VOLLEI, Speisesalz), Paprika 15%, Weißkohl 11%, SOJABOHNENKERNE 6%, Karotten 5%, Branntweinessig, Zucker, Mu-Err-Pilze, Rapsöl, Mango-Chutney (Zucker, Mango, Branntweinessig, Knoblauch, Speisesalz, Gewürze), Kokosnussmilchpulverzubereitung (Kokosnussmilch, Glukosesirup, MILCHEIWEIß), Glukosesirup, Speisesalz, Kräuter, Frühlingszwiebeln, Knoblauch…	Nudeln gegart 36% (Trinkwasser, Hartweizengrieß, Vollei, Speisesalz), Paprika 15%, Weißkohl 11%, Sojabohnenkerne 6%, Karotten 5%, Branntweinessig, Zucker, Mu-Err-Pilze, Rapsöl, Mango-Chutney (Zucker, Mango, Branntweinessig, Knoblauch, Speisesalz, Gewürze), Kokosnussmilchpulverzubereitung (Kokosnussmilch, Glukosesirup, Milcheiweiß), Glukosesirup, Speisesalz, Kräuter, Frühlingszwiebeln, Knoblauch, …	36% Nudeln <enthält EI> <gegart>, Paprika 15%, Weißkohl 11%, SOJABOHNENKERNE 6%, Karotten 5%, Branntweinessig, Zucker, Mu-Err-Pilze, Rapsöl, Mango-Chutney (Zucker, Mango, Branntweinessig, Knoblauch, Speisesalz, Gewürze), Kokosnussmilchpulverzubereitung (Kokosnussmilch, Glukosesirup, MILCHEIWEIß), Glukosesirup, Speisesalz, Kräuter, Frühlingszwiebeln, Knoblauch, Stärke, Curry <enthält SENFMEHL>, Ch…	3											3									1	4	1	3						148.597	660	4100	5600	22000	3805.12	0.264219	1509.15	85.5266	114.304	173.787	27.9863	0.167903
187	Coleslaw Snacksalat	Heinrich Kühlmann GmbH & Co. KG	2020-02-18	Weißkohl 37%, Trinkwasser, Karotten 13%, Rapsöl, gewürztes Hähnchen gebraten 7% (Hähnchenbrust 92%, Trinkwasser, Stärke, Speisesalz, Dextrose), Paprika 7%, Zucker, Branntweinessig, Porree, Speisesalz, Sahne, Eigelb, modifizierte Stärke, Gewürze, schwarzer Sesam, Stärke, Kräuter, Verdickungsmittel (Guarkernmehl, Xanthan), Antioxidationsmittel (Ascorbinsäure), Säureregulator (Natriumacetate).	Weißkohl 37%, Trinkwasser, Karotten 13%, Rapsöl, <gewürztes> <gebraten> Hähnchen 7% (Hähnchenbrust 92%, Trinkwasser, Stärke, Speisesalz, Dextrose), Paprika 7%, Zucker, Branntweinessig, Porree, Speisesalz, SAHNE, EIGELB, <modifizierte> Stärke, Gewürze, <schwarzer> SESAM, Stärke, Kräuter, Verdickungsmittel (Guarkernmehl, Xanthan), Antioxidationsmittel (Ascorbinsäure), Säureregulator (Natriumacetate)	Weißkohl 37%, Trinkwasser, Karotten 13%, Rapsöl, gewürztes Hähnchen gebraten 7% (Hähnchenbrust 92%, Trinkwasser, Stärke, Speisesalz, Dextrose), Paprika 7%, Zucker, Branntweinessig, Porree, Speisesalz, Sahne, Eigelb, modifizierte Stärke, Gewürze, schwarzer Sesam, Stärke, Kräuter, Verdickungsmittel (Guarkernmehl, Xanthan), Antioxidationsmittel (Ascorbinsäure), Säureregulator (Natriumacetate).	Weißkohl 37%, Trinkwasser, Karotten 13%, Rapsöl, <gewürztes> <gebraten> Hähnchen 7%, Paprika 7%, Zucker, Branntweinessig, Porree, Speisesalz, SAHNE, EIGELB, <modifizierte> Stärke, Gewürze, <schwarzer> SESAM, Stärke, Kräuter, Verdickungsmittel (Guarkernmehl, Xanthan), Antioxidationsmittel (Ascorbinsäure), Säureregulator (Natriumacetate)	2							1	2	0	1																			169.046	708	2600	13000	10000	1323.26	0.000880061	3077.87	33.2146	28.6675	142.252	13.3371	0.0352024
188	Thunfisch Pasta Salat	HFC GmbH	2020-02-18	Teigwaren 43% (Wasser, Hartweizengrieß, Rapsöl), Gemüse (Süßmais 8%, Paprika 8%), Rapsöl, Thunfischerzeugnis 8% (Thunfisch 93%, Wasser, Speisesalz), Oliven 7,5% (Oliven grün (Wasser, Oliven grün, Speisesalz, Säuerungsmittel (Milchsäure, Ascorbinsäure, Citronensäure)), Oliven schwarz (Oliven schwarz, Wasser, Speisesalz, Stabilisator (Eisen-II-Gluconat)), Branntweinessig, Wasser, Tomatenmarkkonzent…	Teigwaren 43% (Wasser, HARTWEIZENGRIEß, Rapsöl), Gemüse (Süßmais 8%, Paprika 8%), Rapsöl, Thunfischerzeugnis 8% (THUNFISCH 93%, Wasser, Speisesalz), Oliven <7,5%> (Oliven <grün> (Wasser, Oliven <grün>, Speisesalz, Säuerungsmittel (Milchsäure, Ascorbinsäure, Citronensäure)), Oliven <schwarz> (Oliven <schwarz>, Wasser, Speisesalz, Stabilisator (Eisen-II-Gluconat))), Branntweinessig, Wasser, Tomaten…	Teigwaren 43% (Wasser, Hartweizengrieß, Rapsöl), Gemüse (Süßmais 8%, Paprika 8%), Rapsöl, Thunfischerzeugnis 8% (Thunfisch 93%, Wasser, Speisesalz), Oliven 7,5% (Oliven grün (Wasser, Oliven grün, Speisesalz, Säuerungsmittel (Milchsäure, Ascorbinsäure, Citronensäure)), Oliven schwarz (Oliven schwarz, Wasser, Speisesalz, Stabilisator (Eisen-II-Gluconat)), Branntweinessig, Wasser, Tomatenmarkkonzent…	Nudeln <gegart> 43%, Gemüse (Mais 8%, Paprika 8%), Rapsöl, Thunfischerzeugnis 8%, Oliven 7,5% (Oliven <grün>, Oliven <schwarz>), Branntweinessig, Wasser, Tomatenmarkkonzentrat, EIGELB, Kräuter, Weißweinessig <enthält Farbstoff (Zuckerkulör)>, SENF, Speisesalz, Säureregulator (Natriumacetate), Gewürze, <färbender> Paprikaextrakt, Zucker, Reismehl, Olivenöl, Verdickungsmittel (Xanthan)	3											3									0	2	1	3						206.703	873	5600	12000	19000	2848.51	0.365899	3090.99	74.6985	80.5238	142.889	30.1046	0.208004
189	Rotkrautsalat	Thüringer Fischfeinkost Gebrüder Hopf GmbH	2020-02-18	70% Rotkraut, Zucker, 5,6% Zwiebeln, Rapsöl, Branntweinessig, Wasser, Salz, Gewürze, Antioxidationsmittel (Ascorbinsäure), Säuerungsmittel (Citronensäure), natürliches Aroma.	70% Rotkraut, Zucker, 5,6% Zwiebeln, Rapsöl, Branntweinessig, Wasser, Salz, Gewürze, Antioxidationsmittel (Ascorbinsäure), Säuerungsmittel (Citronensäure), <natürliches> Aroma	70% Rotkraut, Zucker, 5,6% Zwiebeln, Rapsöl, Branntweinessig, Wasser, Salz, Gewürze, Antioxidationsmittel (Ascorbinsäure), Säuerungsmittel (Citronensäure), natürliches Aroma.	70% Rotkraut, Zucker, 5,6% Zwiebeln, Rapsöl, Branntweinessig, Wasser, Salz, Gewürze, Antioxidationsmittel (Ascorbinsäure), Säuerungsmittel (Citronensäure), <natürliches> Aroma	2							1	3	1	1																			105.464	443	800	5300	13000	1852.05	0	2177.63	46.3161	32.6803	117.778	25.116	0
190	Geflügelsalat	Thüringer Fischfeinkost Gebrüder Hopf GmbH	2020-02-18	29% Hähnchenfleisch, 20% Ananas, Rapsöl, Wasser, 2,5% Pfirsiche, 2,5% Mandarinen, Zucker, Eigelb, Branntweinessig, Senfsaat, Stärke, Verdickungsmittel (Guarkernmehl, Johannisbrotkernmehl, Xanthan), Salz, Säuerungsmittel (Citronensäure), Säureregulator (Natriumacetate), Aroma (enthält Ei), Gewürze, Zitronenöl, Glukose-Fruktose-Sirup.	29% Hähnchenfleisch, 20% Ananas, Rapsöl, Wasser, 2,5% Pfirsiche, 2,5% Mandarinen, Zucker, EIGELB, Branntweinessig, SENFSAAT, Stärke, Verdickungsmittel (Guarkernmehl, Johannisbrotkernmehl, Xanthan), Salz, Säuerungsmittel (Citronensäure), Säureregulator (Natriumacetate), Aroma <enthält EI>, Gewürze, Zitronenöl, Glukose-Fruktose-Sirup	29% Hähnchenfleisch, 20% Ananas, Rapsöl, Wasser, 2,5% Pfirsiche, 2,5% Mandarinen, Zucker, Eigelb, Branntweinessig, Senfsaat, Stärke, Verdickungsmittel (Guarkernmehl, Johannisbrotkernmehl, Xanthan), Salz, Säuerungsmittel (Citronensäure), Säureregulator (Natriumacetate), Aroma (enthält Ei), Gewürze, Zitronenöl, Glukose-Fruktose-Sirup.	29% Hähnchenfleisch, 20% Ananas, Rapsöl, Wasser, 2,5% Pfirsiche, 2,5% Mandarinen, Zucker, EIGELB, Branntweinessig, SENFSAAT, Stärke, Verdickungsmittel (Guarkernmehl, Johannisbrotkernmehl, Xanthan), Salz, Säuerungsmittel (Citronensäure), Säureregulator (Natriumacetate), Aroma <enthält EI>, Gewürze, Zitronenöl, Glukose-Fruktose-Sirup	4																								2	1	2	2	3	232.733	1023	6100	21000	7900	2585.79	0.1975	2723.2	67.4911	76.3042	156.618	11.19	0.166
191	Bulgursalat	EDEKA ZENTRALE AG & Co.KG	2020-02-18	56% Bulgur gegart (50% Weizen, Wasser), 9% gegarte Kichererbsen (Kichererbsen, Wasser, Speisesalz, Zucker), Rapsöl, 5,5% Gurken, 5% Karotten, 4,5% Korianderzubereitung (Koriander, Branntweinessig, Rapsöl, Speisesalz, Säuerungsmittel (Citronensäure)), Paprikamark, Apfelessig, eingelegte Zwiebeln (Zwiebeln, Branntweinessig, Speisesalz, Säuerungsmittel (Citronensäure), Antioxidationsmittel (Ascorbin…	56% BULGUR <gegart> (50% WEIZEN, Wasser), <gegarte> Kichererbsen 9% (Kichererbsen, Wasser, Speisesalz, Zucker), Rapsöl, 5,5% Gurken, 5% Karotten, 4,5% Korianderzubereitung (Koriander, Branntweinessig, Rapsöl, Speisesalz, Säuerungsmittel (Citronensäure)), Paprikamark, Apfelessig, <eingelegte> Zwiebeln (Zwiebeln, Branntweinessig, Speisesalz, Säuerungsmittel (Citronensäure), Antioxidationsmittel (As…	56% Bulgur gegart (50% Weizen, Wasser), 9% gegarte Kichererbsen (Kichererbsen, Wasser, Speisesalz, Zucker), Rapsöl, 5,5% Gurken, 5% Karotten, 4,5% Korianderzubereitung (Koriander, Branntweinessig, Rapsöl, Speisesalz, Säuerungsmittel (Citronensäure)), Paprikamark, Apfelessig, eingelegte Zwiebeln (Zwiebeln, Branntweinessig, Speisesalz, Säuerungsmittel (Citronensäure), Antioxidationsmittel (Ascorbin…	56% BULGUR <gegart>, <gegarte> Kichererbsen 9%, Rapsöl, 5,5% Gurken, 5% Karotten, 4,5% Korianderzubereitung (Koriander, Branntweinessig, Rapsöl, Speisesalz, Säuerungsmittel (Citronensäure)), Paprikamark, Apfelessig, <eingelegte> Zwiebeln (Zwiebeln, Branntweinessig, Speisesalz, Säuerungsmittel (Citronensäure), Antioxidationsmittel (Ascorbinsäure)), Zucker, Speisesalz, Kräuter, Gewürze, Branntweine…	3											1	11	0	1	1														183.508	751	3200	7700	22100	4019.81	0	2282.32	128.247	57.3089	139.655	24.3425	0
192	Bulgursalat	EDEKA ZENTRALE AG & Co.KG	2020-02-18	68% Bulgur gegart (50% Weizen, Wasser), Rapsöl, 5,5% Paprika rot, 4,5% Paprika gelb, 3,5% Paprika grün, eingelegte Zwiebeln (Zwiebeln, Wasser, Branntweinessig, Speisesalz, Säuerungsmittel (Citronensäure), Antioxidationsmittel (Ascorbinsäure)), 3% Petersilie, Apfelessig, Zucker, Speisesalz, Wasser, Branntweinessig, Zitronensaftkonzentrat, Gewürze, 0,05% Grüne Minze, Stärke, Säureregulator (Natrium…	68% BULGUR <gegart> (50% WEIZEN, Wasser), Rapsöl, 5,5% Paprika <rot>, 4,5% Paprika <gelb>, 3,5% Paprika <grün>, <eingelegte> Zwiebeln (Zwiebeln, Wasser, Branntweinessig, Speisesalz, Säuerungsmittel (Citronensäure), Antioxidationsmittel (Ascorbinsäure)), 3% Petersilie, Apfelessig, Zucker, Speisesalz, Wasser, Branntweinessig, Zitronensaftkonzentrat, Gewürze, 0,05% Minze <grün>, Stärke, Säureregulat…	68% Bulgur gegart (50% Weizen, Wasser), Rapsöl, 5,5% Paprika rot, 4,5% Paprika gelb, 3,5% Paprika grün, eingelegte Zwiebeln (Zwiebeln, Wasser, Branntweinessig, Speisesalz, Säuerungsmittel (Citronensäure), Antioxidationsmittel (Ascorbinsäure)), 3% Petersilie, Apfelessig, Zucker, Speisesalz, Wasser, Branntweinessig, Zitronensaftkonzentrat, Gewürze, 0,05% Grüne Minze, Stärke, Säureregulator (Natrium…	68% BULGUR <gegart>, Rapsöl, 5,5% Paprika <rot>, 4,5% Paprika <gelb>, 3,5% Paprika <grün>, <eingelegte> Zwiebeln (Zwiebeln, Wasser, Branntweinessig, Speisesalz, Säuerungsmittel (Citronensäure), Antioxidationsmittel (Ascorbinsäure)), 3% Petersilie, Apfelessig, Zucker, Speisesalz, Wasser, Branntweinessig, Zitronensaftkonzentrat, Gewürze, 0,05% Minze <grün>, Stärke, Säureregulator (Natriumacetate)	3											1	11	0	1	1														173.93	728	3100	5900	24800	5080.35	0	1632.33	165.762	47.9846	140.197	40.7689	0
193	Geflügelsalat	EDEKA ZENTRALE AG & Co.KG	2020-02-18	Salatmayonnaise (Rapsöl, Wasser, Eigelb, Maisstärke, Zucker, Branntweinessig, Speisesalz, glutenfreie Weizenstärke, Säureregulator (Natriumacetate), Verdickungsmittel (Guarkernmehl, Xanthan, Johannisbrotkernmehl), Dextrose, Gewürze), 30% gegartes Hühnerfleisch (85% Hühnerfleisch, Hühnerbrühe, Speisesalz), 8% eingelegte Champignons (Champignons, Wasser, Speisesalz, Säuerungsmittel (Citronensäure))…	Salatmayonnaise (Rapsöl, Wasser, EIGELB, Maisstärke, Zucker, Branntweinessig, Speisesalz, <glutenfreie> WEIZENSTÄRKE, Säureregulator (Natriumacetate), Verdickungsmittel (Guarkernmehl, Xanthan, Johannisbrotkernmehl), Dextrose, Gewürze), 30% <gegartes> Hühnerfleisch (85% Hühnerfleisch, Hühnerbrühe, Speisesalz), 8% <eingelegte> Champignons (Champignons, Wasser, Speisesalz, Säuerungsmittel (Citronens…	Salatmayonnaise (Rapsöl, Wasser, Eigelb, Maisstärke, Zucker, Branntweinessig, Speisesalz, glutenfreie Weizenstärke, Säureregulator (Natriumacetate), Verdickungsmittel (Guarkernmehl, Xanthan, Johannisbrotkernmehl), Dextrose, Gewürze), 30% gegartes Hühnerfleisch (85% Hühnerfleisch, Hühnerbrühe, Speisesalz), 8% eingelegte Champignons (Champignons, Wasser, Speisesalz, Säuerungsmittel (Citronensäure))…	Salatmayonnaise, 30% <gegartes> Hühnerfleisch, 8% <sauer eingelegte> Champignons, 7% Ananas <leicht gezuckert>, 5% Mandarin-Orangen <leicht gezuckert>, 5% <sauer eingelegter> SELLERIE, 3% Ananasraspeln, Zucker, Branntweinessig, Sherry, Speisesalz, Säureregulator (Natriumacetate), Dextrose, Gewürze, Rapsöl, Säuerungsmittel (Citronensäure)	4																								2	1	2	1	1	254.167	1220	6800	26700	6200	611.887	0.512941	3477.64	50.9107	96.5489	111.108	20.664	0.239564
194	Kartoffelsalat	EDEKA ZENTRALE AG & Co.KG	2020-02-18	66% Kartoffeln, 34% Essig-Öl-Dressing (Wasser, 20% Zwiebeln, Rapsöl, Zucker, Branntweinessig, Speisesalz, Säuerungsmittel (Essigsäure), Senf (Wasser, Senfsaat, Branntweinessig, Speisesalz, Gewürze), Petersilie, Gewürze, Verdickungsmittel (Xanthan), Sellerie).	66% Kartoffeln, 34% Essig-Öl-Dressing (Wasser, 20% Zwiebeln, Rapsöl, Zucker, Branntweinessig, Speisesalz, Säuerungsmittel (Essigsäure), SENF (Wasser, SENFSAAT, Branntweinessig, Speisesalz, Gewürze), Petersilie, Gewürze, Verdickungsmittel (Xanthan), SELLERIE)	66% Kartoffeln, 34% Essig-Öl-Dressing (Wasser, 20% Zwiebeln, Rapsöl, Zucker, Branntweinessig, Speisesalz, Säuerungsmittel (Essigsäure), Senf (Wasser, Senfsaat, Branntweinessig, Speisesalz, Gewürze), Petersilie, Gewürze, Verdickungsmittel (Xanthan), Sellerie).	66% Kartoffeln, 34% Essig-Öl-Dressing (Wasser, 20% Zwiebeln, Rapsöl, Zucker, Branntweinessig, Speisesalz, Säuerungsmittel (Essigsäure), SENF, Petersilie, Gewürze, Verdickungsmittel (Xanthan), SELLERIE)	3											2					1	3	1	1										117.405	491	1500	5700	13600	1004.32	0	1106.66	53.8636	12.1735	125.448	11.4245	0
195	Farmer Salat	EDEKA ZENTRALE AG & Co.KG	2020-02-18	38% Karotten, Salatmayonnaise (Rapsöl, Wasser, Hühnereigelb, Zucker, Maisstärke, Senf (Wasser, Senfsaat, Branntweinessig, Speisesalz, Gewürze), Branntweinessig, Speisesalz, Dextrose, Verdickungsmittel (Guarkernmehl), Gewürze, Säuerungsmittel (Citronensäure)), 14% Sellerie, Zucker, 4% Lauch, Joghurterzeugnis (Magermilch, Sahne, modifizierte Stärke, Stabilisator (Pektine), Säuerungskulturen), Brann…	38% Karotten, Salatmayonnaise (Rapsöl, Wasser, HÜHNEREIGELB, Zucker, Maisstärke, SENF (Wasser, SENFSAAT, Branntweinessig, Speisesalz, Gewürze), Branntweinessig, Speisesalz, Dextrose, Verdickungsmittel (Guarkernmehl), Gewürze, Säuerungsmittel (Citronensäure)), 14% SELLERIE, Zucker, 4% Lauch, JOGHURTERZEUGNIS (MAGERMILCH, SAHNE, <modifizierte> Stärke, Stabilisator (Pektine), Säuerungskulturen), Bra…	38% Karotten, Salatmayonnaise (Rapsöl, Wasser, Hühnereigelb, Zucker, Maisstärke, Senf (Wasser, Senfsaat, Branntweinessig, Speisesalz, Gewürze), Branntweinessig, Speisesalz, Dextrose, Verdickungsmittel (Guarkernmehl), Gewürze, Säuerungsmittel (Citronensäure)), 14% Sellerie, Zucker, 4% Lauch, Joghurterzeugnis (Magermilch, Sahne, modifizierte Stärke, Stabilisator (Pektine), Säuerungskulturen), Brann…	38% Karotten, Salatmayonnaise, 14% SELLERIE, Zucker, 4% Lauch, JOGHURTERZEUGNIS (MAGERMILCH, SAHNE, <modifizierte> Stärke, Stabilisator (Pektine), Säuerungskulturen), Branntweinessig, Säureregulator (Natriumacetate), Speisesalz, Rapsöl, Verdickungsmittel (Xanthan), <färbendes> Lebensmittel (Karottensaftkonzentrat), Zitronensaftkonzentrat	2							2	2	0	1																			169.812	714	700	13800	9800	3111.88	0.234084	2192.28	72.065	43.8886	123.754	28.2946	0.0892169
196	Taboulé Salat	ISANA Naturfeinkost GmbH & Co. KG	2020-02-18	Bulgur* 42% (Hartweizen, Wasser), Lauch*, Petersilie*, Olivenöl*, Tomaten* 8%, Agavendicksaft*, Peperoni*, Branntweinessig*, Meersalz, Zitronensaftkonzentrat*, Pfefferminze* 0,4%	Bulgur* 42% (HARTWEIZEN, Wasser), Lauch*, Petersilie*, Olivenöl*, Tomaten* 8%, Agavendicksaft*, Peperoni*, Branntweinessig*, Meersalz, Zitronensaftkonzentrat*, Pfefferminze* 0,4%	Bulgur* 42% (Hartweizen, Wasser), Lauch*, Petersilie*, Olivenöl*, Tomaten* 8%, Agavendicksaft*, Peperoni*, Branntweinessig*, Meersalz, Zitronensaftkonzentrat*, Pfefferminze* 0,4%	BULGUR* 42%, Lauch*, Petersilie*, Olivenöl*, Tomaten* 8%, Agavendicksaft*, Peperoni*, Branntweinessig*, Meersalz, Zitronensaftkonzentrat*, Pfefferminze* 0,4%	3											1	11	1	2	3														183.511	769	3400	11000	17000	2256.57	0	2197.34	63.5552	84.692	132.869	56.1545	0
197	Bio-Eiersalat	Popp Feinkost GmbH	2020-02-18	Eier* 66%, Rapsöl*, Rohrohrzucker*, Branntweinessig*, Eigelb*, Schnittlauch*, Kräuter*, Gewürze*, Meersalz, Senfsaat*.	EIER* 66%, Rapsöl*, Rohrohrzucker*, Branntweinessig*, EIGELB*, Schnittlauch*, Kräuter*, Gewürze*, Meersalz, SENFSAAT*	Eier* 66%, Rapsöl*, Rohrohrzucker*, Branntweinessig*, Eigelb*, Schnittlauch*, Kräuter*, Gewürze*, Meersalz, Senfsaat*.	EIER* 66%, Rapsöl*, Rohrohrzucker*, Branntweinessig*, EIGELB*, Schnittlauch*, Kräuter*, Gewürze*, Meersalz, SENFSAAT*	4																								3	1				297.435	1244	9300	27400	3700	365.336	2.05262	5354.7	83.779	292.873	86.6958	55.9735	1.29659
198	Bio-Farmersalat	Popp Feinkost GmbH	2020-02-18	Karotten* 30%, Rapsöl*, Sellerie* 17%, Rohrohrzucker*, Porree* 6%, laktosefreier Joghurt* 5% (Vollmilch*, Milcheiweiß*, Laktase), Branntweinessig*, Eigelb*, Meersalz, Verdickungsmittel (Guarkernmehl*), Senfsaat*, Gewürze*, Kräuter*.	Karotten* 30%, Rapsöl*, SELLERIE* 17%, Rohrohrzucker*, Porree* 6%, <laktosefreier> Joghurt* 5% (VOLLMILCH*, MILCHEIWEIß*, Laktase), Branntweinessig*, EIGELB*, Meersalz, Verdickungsmittel (Guarkernmehl*), SENFSAAT*, Gewürze*, Kräuter*	Karotten* 30%, Rapsöl*, Sellerie* 17%, Rohrohrzucker*, Porree* 6%, laktosefreier Joghurt* 5% (Vollmilch*, Milcheiweiß*, Laktase), Branntweinessig*, Eigelb*, Meersalz, Verdickungsmittel (Guarkernmehl*), Senfsaat*, Gewürze*, Kräuter*.	Karotten* 30%, Rapsöl*, SELLERIE* 17%, Rohrohrzucker*, Porree* 6%, <laktosefreier> Joghurt* 5% (VOLLMILCH*, MILCHEIWEIß*, Laktase), Branntweinessig*, EIGELB*, Meersalz, Verdickungsmittel (Guarkernmehl*), SENFSAAT*, Gewürze*, Kräuter*	2							2	1	0	3																			285.8	1196	1100	26000	11500	2588.63	0.0577413	5048.3	54.4231	37.2383	106.927	26.2011	0.0393956
199	Bio-Kartoffelsalat	Popp Feinkost GmbH	2020-02-18	Kartoffeln* 65%, Wasser, Zwiebeln*, Rapsöl*, Branntweinessig*, Kartoffelpulver*, Rohrohrzucker*, Kräuter*, Gewürze*, Meersalz, Senfsaat*, Verdickungsmittel (Guarkernmehl*), Sonnenblumenöl.	Kartoffeln* 65%, Wasser, Zwiebeln*, Rapsöl*, Branntweinessig*, Kartoffelpulver*, Rohrohrzucker*, Kräuter*, Gewürze*, Meersalz, SENFSAAT*, Verdickungsmittel (Guarkernmehl*), Sonnenblumenöl	Kartoffeln* 65%, Wasser, Zwiebeln*, Rapsöl*, Branntweinessig*, Kartoffelpulver*, Rohrohrzucker*, Kräuter*, Gewürze*, Meersalz, Senfsaat*, Verdickungsmittel (Guarkernmehl*), Sonnenblumenöl.	Kartoffeln* 65%, Wasser, Zwiebeln*, Rapsöl*, Branntweinessig*, Kartoffelpulver*, Rohrohrzucker*, Kräuter*, Gewürze*, Meersalz, SENFSAAT*, Verdickungsmittel (Guarkernmehl*), Sonnenblumenöl	3											2					1	3	2	3										124.651	521	2100	5000	15700	2257.82	0	964.364	67.5948	21.0522	157.779	13.2058	0
200	Bio-Kartoffelsalat	Popp Feinkost GmbH	2020-02-18	Kartoffeln* 55%, Rapsöl*, Eier* 10%, Gurken* 6%, Rohrohrzucker*, Branntweinessig*, Zwiebeln*, Kartoffelpulver*, Eigelb*, Kräuter*, Gewürze*, Meersalz, Senfsaat*, Sonnenblumenöl.	Kartoffeln* 55%, Rapsöl*, EIER* 10%, Gurken* 6%, Rohrohrzucker*, Branntweinessig*, Zwiebeln*, Kartoffelpulver*, EIGELB*, Kräuter*, Gewürze*, Meersalz, SENFSAAT*, Sonnenblumenöl	Kartoffeln* 55%, Rapsöl*, Eier* 10%, Gurken* 6%, Rohrohrzucker*, Branntweinessig*, Zwiebeln*, Kartoffelpulver*, Eigelb*, Kräuter*, Gewürze*, Meersalz, Senfsaat*, Sonnenblumenöl.	Kartoffeln* 55%, Rapsöl*, EIER* 10%, Gurken* 6%, Rohrohrzucker*, Branntweinessig*, Zwiebeln*, Kartoffelpulver*, EIGELB*, Kräuter*, Gewürze*, Meersalz, SENFSAAT*, Sonnenblumenöl	3											2					1	2	2	3										206.842	865	3000	14200	15600	1076.98	0.378187	2726.94	70.3994	64.4607	137.836	21.2471	0.220533
201	Bio-Nudelsalat	Popp Feinkost GmbH	2020-02-18	45% Farfalle-Nudeln* gekocht (Hartweizengrieß*, Wasser, Meersalz), Rapsöl*, Möhren* 10%, Joghurt mild* 10%, Erbsen* 5%, Mais* 4%, Rohrohrzucker*, Knoblauch*, Eigelb*, Kräuter*, Gewürze*, Meersalz, Senfsaat*, Branntweinessig*, Verdickungsmittel (Guarkernmehl*), Sonnenblumenöl*.	45% Farfalle-Nudeln* <gekocht> (HARTWEIZENGRIEß*, Wasser, Meersalz), Rapsöl*, Möhren* 10%, JOGHURT* <mild> 10%, Erbsen* 5%, Mais* 4%, Rohrohrzucker*, Knoblauch*, EIGELB*, Kräuter*, Gewürze*, Meersalz, SENFSAAT*, Branntweinessig*, Verdickungsmittel (Guarkernmehl*), Sonnenblumenöl*	45% Farfalle-Nudeln* gekocht (Hartweizengrieß*, Wasser, Meersalz), Rapsöl*, Möhren* 10%, Joghurt mild* 10%, Erbsen* 5%, Mais* 4%, Rohrohrzucker*, Knoblauch*, Eigelb*, Kräuter*, Gewürze*, Meersalz, Senfsaat*, Branntweinessig*, Verdickungsmittel (Guarkernmehl*), Sonnenblumenöl*.	45% Nudeln* <gekocht>, Rapsöl*, Möhren* 10%, JOGHURT* <mild> 10%, Erbsen* 5%, Mais* 4%, Rohrohrzucker*, Knoblauch*, EIGELB*, Kräuter*, Gewürze*, Meersalz, SENFSAAT*, Branntweinessig*, Verdickungsmittel (Guarkernmehl*), Sonnenblumenöl*	3											3									1	2	2	3						260.673	949	3100	15800	17500	3331.13	0.2292	3867.56	89.574	78.0745	113.492	26.1847	0.12
202	Bio-Curry-Geflügelsalat	Popp Feinkost GmbH	2020-02-18	Hühnerbrustfleisch* gegart 40% (Hühnerbrustfleisch* 92%, Wasser, Meersalz), laktosefreier Joghurt* 20% (Vollmilch*, Milcheiweiß*, Laktase), Rapsöl*, Pfirsiche* 15%, Branntweinessig*, Rohrohrzucker*, Eigelb*, Curry*, Meersalz, Senfsaat*, Zitronensaftkonzentrat*, Verdickungsmittel (Guarkernmehl), Gewürze*, Kräuter*.	Hühnerbrustfleisch* <gegart> 40% (Hühnerbrustfleisch* 92%, Wasser, Meersalz), <laktosefreier> Joghurt* 20% (VOLLMILCH*, MILCHEIWEIß*, Laktase), Rapsöl*, Pfirsiche* 15%, Branntweinessig*, Rohrohrzucker*, EIGELB*, Curry*, Meersalz, SENFSAAT*, Zitronensaftkonzentrat*, Verdickungsmittel (Guarkernmehl), Gewürze*, Kräuter*	Hühnerbrustfleisch* gegart 40% (Hühnerbrustfleisch* 92%, Wasser, Meersalz), laktosefreier Joghurt* 20% (Vollmilch*, Milcheiweiß*, Laktase), Rapsöl*, Pfirsiche* 15%, Branntweinessig*, Rohrohrzucker*, Eigelb*, Curry*, Meersalz, Senfsaat*, Zitronensaftkonzentrat*, Verdickungsmittel (Guarkernmehl), Gewürze*, Kräuter*.	Hühnerbrustfleisch* <gegart> 40%, <laktosefreier> Joghurt* 20% (VOLLMILCH*, MILCHEIWEIß*, Laktase), Rapsöl*, Pfirsiche* 15%, Branntweinessig*, Rohrohrzucker*, EIGELB*, Curry*, Meersalz, SENFSAAT*, Zitronensaftkonzentrat*, Verdickungsmittel (Guarkernmehl), Gewürze*, Kräuter*	4																								2	1	2	2	3	222.326	930	10200	17600	5600	576.642	0.0250452	3572.6	20.7849	43.5435	106.394	3.32727	0.144945
203	Kartoffel-Salat "TEGERNSEE"	Dahlhoff Feinkost GmbH	2020-02-18	Kartoffeln 71%, Wasser, Rapsöl, Zucker, Branntweinessig, Speisesalz, Geschmacksverstärker (Mononatriumglutamat), Zwiebelpulver, Schnittlauch, Senf (Wasser, Senfsaat, Branntweinessig, Speisesalz, Zucker, Gewürze), Konservierungsstoffe (Kaliumsorbat, Natriumbenzoat), Verdickungsmittel (Guarkernmehl, Johannisbrotkernmehl, Xanthan), Gewürze, färbendes Lebensmittel (Saflor-Konzentrat).	Kartoffeln 71%, Wasser, Rapsöl, Zucker, Branntweinessig, Speisesalz, Geschmacksverstärker (Mononatriumglutamat), Zwiebelpulver, Schnittlauch, Senf (Wasser, SENFSAAT, Branntweinessig, Speisesalz, Zucker, Gewürze), Konservierungsstoffe (Kaliumsorbat, Natriumbenzoat), Verdickungsmittel (Guarkernmehl, Johannisbrotkernmehl, Xanthan), Gewürze, <färbendes> Lebensmittel (Saflor-Konzentrat)	Kartoffeln 71%, Wasser, Rapsöl, Zucker, Branntweinessig, Speisesalz, Geschmacksverstärker (Mononatriumglutamat), Zwiebelpulver, Schnittlauch, Senf (Wasser, Senfsaat, Branntweinessig, Speisesalz, Zucker, Gewürze), Konservierungsstoffe (Kaliumsorbat, Natriumbenzoat), Verdickungsmittel (Guarkernmehl, Johannisbrotkernmehl, Xanthan), Gewürze, färbendes Lebensmittel (Saflor-Konzentrat).	Kartoffeln 71%, Wasser, Rapsöl, Zucker, Branntweinessig, Speisesalz, Geschmacksverstärker (Mononatriumglutamat), Zwiebelpulver, Schnittlauch, Senf, Konservierungsstoffe (Kaliumsorbat, Natriumbenzoat), Verdickungsmittel (Guarkernmehl, Johannisbrotkernmehl, Xanthan), Gewürze, <färbendes> Lebensmittel (Saflor-Konzentrat)	3											2					1	3	2	2										114.808	468	1600	5300	13300	2841.57	0	731.363	68.951	17.6516	170.17	13.3676	0
204	Omas Kartoffelsalat	Heinrich Kühlmann GmbH & Co. KG	2020-02-18	Kartoffeln 65%, Eier 10%, Rapsöl, Gurken 5%, Zucker, Branntweinessig, Speisesalz, Schnittlauch, Zwiebeln, Eigelb, Stärke, Gewürze, Säureregulator (Natriumacetate), Konservierungsstoff (Kaliumsorbat), Verdickungsmittel (Guarkernmehl).	Kartoffeln 65%, EIER 10%, Rapsöl, Gurken 5%, Zucker, Branntweinessig, Speisesalz, Schnittlauch, Zwiebeln, EIGELB, Stärke, Gewürze, Säureregulator (Natriumacetate), Konservierungsstoff (Kaliumsorbat), Verdickungsmittel (Guarkernmehl)	Kartoffeln 65%, Eier 10%, Rapsöl, Gurken 5%, Zucker, Branntweinessig, Speisesalz, Schnittlauch, Zwiebeln, Eigelb, Stärke, Gewürze, Säureregulator (Natriumacetate), Konservierungsstoff (Kaliumsorbat), Verdickungsmittel (Guarkernmehl).	Kartoffeln 65%, EIER 10%, Rapsöl, Gurken 5%, Zucker, Branntweinessig, Speisesalz, Schnittlauch, Zwiebeln, EIGELB, Stärke, Gewürze, Säureregulator (Natriumacetate), Konservierungsstoff (Kaliumsorbat), Verdickungsmittel (Guarkernmehl)	3											2					1	2	2	2										150.466	629	2800	9000	14000	964.431	0.372918	1735.09	68.3529	55.3501	130.21	21.5235	0.218644
205	BBQ SALAD	Heinrich Kühlmann GmbH & Co. KG	2020-02-18	Nudeln gegart 60% (Trinkwasser, Hartweizengrieß, Vollei, Speisesalz), Tomaten 5%, Paprika 5%, Käse (in Salzlake gereift), Bärlauchpesto 3% (Bärlauch, Rapsöl, Trinkwasser, Knoblauch, Speisesalz, Cashewkerne, Hartkäse, Säuerungsmittel (Citronensäure), Zucker, getrocknete Tomaten eingelegt 3% (getrocknete Tomaten, Trinkwasser, Speisesalz), Rapsöl, Balsamessig (Weißweinessig, Traubenmostkonzentrat), …	Nudeln <gegart> 60% (Trinkwasser, HARTWEIZENGRIEß, VOLLEI, Speisesalz), Tomaten 5%, Paprika 5%, Käse <in Salzlake gereift>, Bärlauchpesto 3% (Bärlauch, Rapsöl, Trinkwasser, Knoblauch, Speisesalz, CASHEWKERNE, HARTKÄSE, Säuerungsmittel (Citronensäure)), Zucker, <getrocknete> Tomaten <eingelegt> 3% (<getrocknete> Tomaten, Trinkwasser, Speisesalz), Rapsöl, Balsamessig (Weißweinessig, Traubenmostkonz…	Nudeln gegart 60% (Trinkwasser, Hartweizengrieß, Vollei, Speisesalz), Tomaten 5%, Paprika 5%, Käse (in Salzlake gereift), Bärlauchpesto 3% (Bärlauch, Rapsöl, Trinkwasser, Knoblauch, Speisesalz, Cashewkerne, Hartkäse, Säuerungsmittel (Citronensäure), Zucker, getrocknete Tomaten eingelegt 3% (getrocknete Tomaten, Trinkwasser, Speisesalz), Rapsöl, Balsamessig (Weißweinessig, Traubenmostkonzentrat), …	Nudeln <enthält EI> <gegart> 60%, Tomaten 5%, Paprika 5%, SALZLAKENKÄSE, Bärlauchpesto 3% (Bärlauch, Rapsöl, Trinkwasser, Knoblauch, Speisesalz, CASHEWKERNE, HARTKÄSE, Säuerungsmittel (Citronensäure)), Zucker, <getrocknete> Tomaten <eingelegt> 3%, Rapsöl, Balsamessig, Oliven <geschwärzt>, Branntweinessig, Speisesalz, Glukosesirup, Kräuter, Lauchzwiebeln, Rucola, Pinienkerne <geröstet>, Sonnenblum…	3											3									1	3	2	3						114.608	480	2600	5300	13600	1267.43	0.127719	1235.44	31.5207	42.6046	55.6986	13.2183	0.119068
206	Unser Klarer Speck-Kartoffelsalat	Rüma Feinkost GmbH & Co. KG	2020-02-18	77% Kartoffeln, Rapsöl, Zwiebeln, geräucherter Speck 3% (Schweinefleisch, Speisesalz, Buchenholzrauch), Branntweinessig, Feuchthaltemittel (Sorbit), Wasser, Salz, Säureregulator (Natriumacetat), Zucker, Verdickungsmittel (Guarkernmehl, Xanthan), Gewürze, Maltodextrin, Konservierungsstoff (Benzoesäure), Aroma, Aromaextrakte, Palmfett, Hefeextrakt, Säuerungsmittel (Citronensäure, L(+)-Weinsäure, Äp…	77% Kartoffeln, Rapsöl, Zwiebeln, <geräucherter> Speck 3% (Schweinefleisch, Speisesalz, Buchenholzrauch), Branntweinessig, Feuchthaltemittel (Sorbit), Wasser, Salz, Säureregulator (Natriumacetat), Zucker, Verdickungsmittel (Guarkernmehl, Xanthan), Gewürze, Maltodextrin, Konservierungsstoff (Benzoesäure), Aroma, Aromaextrakte, Palmfett, Hefeextrakt, Säuerungsmittel (Citronensäure, Weinsäure <L+>, …	77% Kartoffeln, Rapsöl, Zwiebeln, geräucherter Speck 3% (Schweinefleisch, Speisesalz, Buchenholzrauch), Branntweinessig, Feuchthaltemittel (Sorbit), Wasser, Salz, Säureregulator (Natriumacetat), Zucker, Verdickungsmittel (Guarkernmehl, Xanthan), Gewürze, Maltodextrin, Konservierungsstoff (Benzoesäure), Aroma, Aromaextrakte, Palmfett, Hefeextrakt, Säuerungsmittel (Citronensäure, L(+)-Weinsäure, Äp…	77% Kartoffeln, Rapsöl, Zwiebeln, <geräucherter> Speck 3%, Branntweinessig, Feuchthaltemittel (Sorbit), Wasser, Salz, Säureregulator (Natriumacetat), Zucker, Verdickungsmittel (Guarkernmehl, Xanthan), Gewürze, Maltodextrin, Konservierungsstoff (Benzoesäure), Aroma, Aromaextrakte, Palmfett, Hefeextrakt, Säuerungsmittel (Citronensäure, Weinsäure (L+), Apfelsäure), Farbstoffe (Riboflavin, Beta-Carot…	3											2					0	3	2	3										133.597	551	2200	8000	12600	1718.23	0	1129.27	72.5692	9.77694	142.473	11.7665	0.00702176
207	Kartoffel Salat	Alnatura GmbH	2020-02-18	Kartoffeln* 55%, Rapsöl*, Eier* 10%, Gurken* 6%, Rohrohrzucker*, Branntweinessig*, Zwiebeln*, Kartoffelpulver*, Eigelb*, Kräuter*, Gewürze*, Meersalz, Senfsaat*, Sonnenblumenöl.	Kartoffeln* 55%, Rapsöl*, EIER* 10%, Gurken* 6%, Rohrohrzucker*, Branntweinessig*, Zwiebeln*, Kartoffelpulver*, EIGELB*, Kräuter*, Gewürze*, Meersalz, SENFSAAT*, Sonnenblumenöl	Kartoffeln* 55%, Rapsöl*, Eier* 10%, Gurken* 6%, Rohrohrzucker*, Branntweinessig*, Zwiebeln*, Kartoffelpulver*, Eigelb*, Kräuter*, Gewürze*, Meersalz, Senfsaat*, Sonnenblumenöl.	Kartoffeln* 55%, Rapsöl*, EIER* 10%, Gurken* 6%, Rohrohrzucker*, Branntweinessig*, Zwiebeln*, Kartoffelpulver*, EIGELB*, Kräuter*, Gewürze*, Meersalz, SENFSAAT*, Sonnenblumenöl	3											2					1	2	2	3										220.226	921	3000	16400	14300	976.66	0.369174	3151.17	63.9163	59.3623	131.275	20.6863	0.217303
208	Pute & Mais Salat	GARTENFRISCH Jung GmbH	2020-02-18	Salat-Gemüsemischung (Endivie, Karotten, Radicchio, Weißkraut, Zuckerhut), 20% Gemüsemais (Mais, Wasser, Speisesalz), 17% gepökelte und gegarte Putenfleischstreifen (94% Putenfleisch, Nitritpökelsalz (Speisesalz, Konservierungsstoff: Natriumnitrit), Stabilisatoren: Diphosphate, Triphosphat; Dextrose, Antioxidationsmittel: Natriumascorbat; Gewürzextrakte).	Salat-Gemüsemischung (Endivie, Karotte, Radicchio, Weißkraut, Zuckerhut), 20% Mais (Mais, Wasser, Speisesalz), <gepökelte und gegarte> Putenfleischstreifen 17% (94% Putenfleisch, Nitritpökelsalz (Speisesalz, Konservierungsstoff (Natriumnitrit)), Stabilisatoren (Diphosphate, Triphosphat), Dextrose, Antioxidationsmittel (Natriumascorbat), Gewürzextrakte)	Salat-Gemüsemischung (Endivie, Karotten, Radicchio, Weißkraut, Zuckerhut), 20% Gemüsemais (Mais, Wasser, Speisesalz), 17% gepökelte und gegarte Putenfleischstreifen (94% Putenfleisch, Nitritpökelsalz (Speisesalz, Konservierungsstoff: Natriumnitrit), Stabilisatoren: Diphosphate, Triphosphat; Dextrose, Antioxidationsmittel: Natriumascorbat; Gewürzextrakte).	Salat-Gemüsemischung (Endivie, Karotte, Radicchio, Weißkraut, Zuckerhut), 20% Mais, <gepökelte und gegarte> Putenfleischstreifen 17%	1	3	1	0	0	0	0																							55.0614	231	4700	900	5900	2036.62	0	636.566	89.3207	67.7326	153.005	69.2853	0.0437784
209	Couscous-Salat	ISANA Naturfeinkost GmbH & Co. KG	2020-02-18	Couscous* 32% (Hartweizen*), Linsen* 15%, Sonnenblumenöl*, Karotten* 11%, Petersilie*, Lauch* 7%, Olivenöl*, Paprika*, Tomaten*, Agavendicksaft*, Knoblauch*, konzentrierter Apfelsaft*, Meersalz, konzentrierter Zitronensaft*, Branntweinessig*, Paprika edelsüß*, Peperoni*, Kurkuma*	Couscous* 32% (HARTWEIZEN*), Linsen* 15%, Sonnenblumenöl*, Karotten* 11%, Petersilie*, Lauch* 7%, Olivenöl*, Paprika*, Tomaten*, Agavendicksaft*, Knoblauch*, <konzentrierter> Apfelsaft*, Meersalz, <konzentrierter> Zitronensaft*, Branntweinessig*, Paprika* <edelsüß>, Peperoni*, Kurkuma*	Couscous* 32% (Hartweizen*), Linsen* 15%, Sonnenblumenöl*, Karotten* 11%, Petersilie*, Lauch* 7%, Olivenöl*, Paprika*, Tomaten*, Agavendicksaft*, Knoblauch*, konzentrierter Apfelsaft*, Meersalz, konzentrierter Zitronensaft*, Branntweinessig*, Paprika edelsüß*, Peperoni*, Kurkuma*	COUSCOUS* 32%, Linsen* 15%, Sonnenblumenöl*, Karotten* 11%, Petersilie*, Lauch* 7%, Olivenöl*, Paprika*, Tomaten*, Agavendicksaft*, Knoblauch*, <konzentrierter> Apfelsaft*, Meersalz, <konzentrierter> Zitronensaft*, Branntweinessig*, Paprika* <edelsüß>, Peperoni*, Kurkuma*	3											1	12	1	2	3														292.69	1130	5100	17000	21000	4012.95	0	8562.75	142.086	131.242	230.056	57.7089	0
210	Algen-Salat	ISANA Naturfeinkost GmbH & Co. KG	2020-02-18	Algen* 39%, Karotten* 16%, Lauch* 11%, Sojasauce* (Wasser, Sojabohnen*, Weizen*, Meersalz, Fermentationskultur (Koji)), Sesam* 3%, Sesamöl* 3%, konzentrierter Apfelsaft*, Meersalz, Agavendicksaft*, Ingwer* <1%, Basilikum*, Branntweinessig*, Peperoni*	Algen* 39%, Karotten* 16%, Lauch* 11%, Sojasauce* (Wasser, SOJABOHNEN*, WEIZEN*, Meersalz, Fermentationskultur (Koji)), SESAM* 3%, SESAMÖL* 3%, <konzentrierter> Apfelsaft*, Meersalz, Agavendicksaft*, Ingwer* < weniger als 1%>, Basilikum*, Branntweinessig*, Peperoni*	Algen* 39%, Karotten* 16%, Lauch* 11%, Sojasauce* (Wasser, Sojabohnen*, Weizen*, Meersalz, Fermentationskultur (Koji)), Sesam* 3%, Sesamöl* 3%, konzentrierter Apfelsaft*, Meersalz, Agavendicksaft*, Ingwer* <1%, Basilikum*, Branntweinessig*, Peperoni*	Algen* 39%, Karotten* 16%, Lauch* 11%, Sojasauce*, SESAM* 3%, SESAMÖL* 3%, <konzentrierter> Apfelsaft*, Meersalz, Agavendicksaft*, Ingwer* <weniger als 1%>, Basilikum*, Branntweinessig*, Peperoni*	2							2	3	1	3																			136.551	572	2900	8000	10000	2076.86	0	447.344	132.67	113.621	181.712	63.524	0
211	Salat von dreierlei Linsen	GROSSMANN Feinkost GmbH	2020-02-18	Rote Linsen gegart 43% (rote Linsen, Trinkwasser, jodiertes Speisesalz (Speisesalz, Kaliumjodat)), Paprika, Zwiebeln, Pardina Linsen gegart 7% (Pardina Linsen, Trinkwasser, jodiertes Speisesalz (Speisesalz, Kaliumjodat)), grüne Linsen gegart 6% (grüne Linsen, Trinkwasser, jodiertes Speisesalz (Speisesalz, Kaliumjodat)), Porree, Zucker, Balsamicoessig 3% (Weißweinessig, Traubenmostkonzentrat), Sch…	<Rote> Linsen 43% <gegart> (<rote> Linsen, Trinkwasser, <jodiertes> Speisesalz (Speisesalz, Kaliumjodat)), Paprika, Zwiebeln, Pardina Linsen 7% <gegart> (Pardina Linsen, Trinkwasser, <jodiertes> Speisesalz (Speisesalz, Kaliumjodat)), <grüne> Linsen 6% <gegart> (<grüne> Linsen, Trinkwasser, <jodiertes> Speisesalz (Speisesalz, Kaliumjodat)), Porree, Zucker, Balsamicoessig 3% (Weißweinessig, Trauben…	Rote Linsen gegart 43% (rote Linsen, Trinkwasser, jodiertes Speisesalz (Speisesalz, Kaliumjodat)), Paprika, Zwiebeln, Pardina Linsen gegart 7% (Pardina Linsen, Trinkwasser, jodiertes Speisesalz (Speisesalz, Kaliumjodat)), grüne Linsen gegart 6% (grüne Linsen, Trinkwasser, jodiertes Speisesalz (Speisesalz, Kaliumjodat)), Porree, Zucker, Balsamicoessig 3% (Weißweinessig, Traubenmostkonzentrat), Sch…	<Rote> Linsen 43% <gegart>, Paprika, Zwiebeln, Pardina Linsen 7% <gegart>, <grüne> Linsen 6% <gegart>, Porree, Zucker, Balsamicoessig 3%, Schnittlauch, HARTKÄSE, Chilis, Kräuter, Gewürze, <jodiertes> Speisesalz, Branntweinessig, Säuerungsmittel (Citronensäure), Säureregulator (Glucono-delta-Lacton), Traubenzucker, Maltodextrine, <hydrolysiertes> Maiseiweiß, <hydrolysiertes> Rapseiweiß, Gewürzextr…	4																								4	0				151.284	655	8800	3700	20700	4549.08	0.00777969	1054.2	114.402	112.8	228.969	47.1765	0.0302543
212	Bulgur-Salat "Kisir"	GROSSMANN Feinkost GmbH	2020-02-18	Bulgur gegart 52% (Hartweizengrieß, Trinkwasser, Rapsöl), Paprika, Tomaten 11%, Tomatenmark 7%, Trinkwasser, Gurken, Porree, Knoblauch, Zitronensaft, Auberginen, Pfefferoni, Kräuter, Gewürze, jodiertes Speisesalz (Speisesalz, Kaliumjodat), Speisesalz, Zucker, Branntweinessig, Säuerungsmittel (Milchsäure), Konservierungsstoffe (Kaliumsorbat, Natriumbenzoat), Sonnenblumenöl.	52% Bulgur <gegart> (HARTWEIZENGRIEß, Trinkwasser, Rapsöl), Paprika, Tomaten 11%, Tomatenmark 7%, Trinkwasser, Gurken, Porree, Knoblauch, Zitronensaft, Auberginen, Pfefferoni, Kräuter, Gewürze, <jodiertes> Speisesalz (Speisesalz, Kaliumjodat), Speisesalz, Zucker, Branntweinessig, Säuerungsmittel (Milchsäure), Konservierungsstoffe (Kaliumsorbat, Natriumbenzoat), Sonnenblumenöl	Bulgur gegart 52% (Hartweizengrieß, Trinkwasser, Rapsöl), Paprika, Tomaten 11%, Tomatenmark 7%, Trinkwasser, Gurken, Porree, Knoblauch, Zitronensaft, Auberginen, Pfefferoni, Kräuter, Gewürze, jodiertes Speisesalz (Speisesalz, Kaliumjodat), Speisesalz, Zucker, Branntweinessig, Säuerungsmittel (Milchsäure), Konservierungsstoffe (Kaliumsorbat, Natriumbenzoat), Sonnenblumenöl.	52% BULGUR <gegart>, Paprika, Tomaten 11%, Tomatenmark 7%, Trinkwasser, Gurken, Porree, Knoblauch, Zitronensaft, Auberginen, Pfefferoni, Kräuter, Gewürze, <jodiertes> Speisesalz, Zucker, Branntweinessig, Säuerungsmittel (Milchsäure), Konservierungsstoffe (Kaliumsorbat, Natriumbenzoat), Sonnenblumenöl	3											1	11	0	2	2														131.933	553	3900	3000	22300	2920.65	0	1432.71	64.3307	41.9245	134.129	25.0738	0
213	Couscoussalat Oriental	GROSSMANN Feinkost GmbH	2020-02-18	Couscous gegart 63% (HARTWEIZENGRIEß, Trinkwasser), Karotten, Rapsöl, Paprika, Zucker, Zitronensaft, Mangos, Knoblauch, Kräuter, Gewürze, Curry (enthält SENFSAAT), jodiertes Speisesalz (Speisesalz, Kaliumjodat), Speisesalz, Branntweinessig, Säuerungsmittel (Citronensäure), Säureregulator (Glucono-delta-Lacton).	63% Couscous <gegart> (HARTWEIZENGRIEß, Trinkwasser), Karotten, Rapsöl, Paprika, Zucker, Zitronensaft, Mangos, Knoblauch, Kräuter, Gewürze, Curry <enthält SENFSAAT>, <jodiertes> Speisesalz (Speisesalz, Kaliumjodat), Speisesalz, Branntweinessig, Säuerungsmittel (Citronensäure), Säureregulator (Glucono-delta-Lacton)	Couscous gegart 63% (HARTWEIZENGRIEß, Trinkwasser), Karotten, Rapsöl, Paprika, Zucker, Zitronensaft, Mangos, Knoblauch, Kräuter, Gewürze, Curry (enthält SENFSAAT), jodiertes Speisesalz (Speisesalz, Kaliumjodat), Speisesalz, Branntweinessig, Säuerungsmittel (Citronensäure), Säureregulator (Glucono-delta-Lacton).	63% COUSCOUS <gegart>, Karotten, Rapsöl, Paprika, Zucker, Zitronensaft, Mangos, Knoblauch, Kräuter, Gewürze, Curry <enthält SENFSAAT>, <jodiertes> Speisesalz, Branntweinessig, Säuerungsmittel (Citronensäure), Säureregulator (Glucono-delta-Lacton)	3											1	12	0	2	2														223.714	937	4600	8100	31500	3431.42	0	1861.13	67.4159	35.2636	90.9291	11.9514	0
214	Nudelsalat	Heinrich Kühlmann GmbH & Co. KG	2020-02-18	gegarte Nudeln 35% (Wasser, Hartweizengrieß, Weizenmehl, Vollei, Speisesalz), Rapsöl, Wasser, Lyoner 7% (Schweinefleisch, Wasser, Speisesalz, Gewürze, Antioxidationsmittel (Ascorbinsäure), Konservierungsstoff (Natriumnitrit), Karotten 6%, Erbsen 6%, Paprika 5%, Branntweinessig, Zucker, Eigelb, Zwiebeln, Speisesalz, Kartoffelstärke, Maisstärke, Gewürze (Pfeffer, Liebstöckel, Muskatnuss), Verdickun…	<gegarte> Nudeln 35% (Wasser, HARTWEIZENGRIEß, WEIZENMEHL, VOLLEI, Speisesalz), Rapsöl, Wasser, Lyoner 7% (Schweinefleisch, Wasser, Speisesalz, Gewürze, Antioxidationsmittel (Ascorbinsäure), Konservierungsstoff (Natriumnitrit)), Karotten 6%, Erbsen 6%, Paprika 5%, Branntweinessig, Zucker, EIGELB, Zwiebeln, Speisesalz, Kartoffelstärke, Maisstärke, Gewürze (Pfeffer, Liebstöckel, Muskatnuss), Verdic…	gegarte Nudeln 35% (Wasser, Hartweizengrieß, Weizenmehl, Vollei, Speisesalz), Rapsöl, Wasser, Lyoner 7% (Schweinefleisch, Wasser, Speisesalz, Gewürze, Antioxidationsmittel (Ascorbinsäure), Konservierungsstoff (Natriumnitrit), Karotten 6%, Erbsen 6%, Paprika 5%, Branntweinessig, Zucker, Eigelb, Zwiebeln, Speisesalz, Kartoffelstärke, Maisstärke, Gewürze (Pfeffer, Liebstöckel, Muskatnuss), Verdickun…	<gegarte> <enthält EI> Nudeln 35%, Rapsöl, Wasser, Lyoner 7%, Karotten 6%, Erbsen 6%, Paprika 5%, Branntweinessig, Zucker, EIGELB, Zwiebeln, Speisesalz, Kartoffelstärke, Maisstärke, Gewürze (Pfeffer, Liebstöckel, Muskatnuss), Verdickungsmittel (Guarkernmehl), Säureregulator (Natriumacetate)	3											3									0	2	1	1						236.675	991	3000	19000	14000	1543.87	0.133467	3581.34	86.8615	40.7595	76.956	18.9779	0.0751876
215	Unser Bauern-Salat	Rüma Feinkost GmbH & Co. KG	2020-02-18	39% Weißkraut, Rapsöl, 19% Karotten, 9% Ananas, Wasser, Branntweinessig, Eigelb, Zucker, Speisesalz, Feuchthaltemittel (Sorbit), Gerstenmalzessig, Sojasauce (Wasser, Sojabohnen, Weizen, Speisesalz), Konservierungsstoffe (Kaliumsorbat, Natriumbenzoat), Säuerungsmittel (Äpfelsäure, Weinsäure (L+)), Senfmehl, Würze, Verdickungsmittel (Guarkernmehl, Xanthan, Tarakernmehl, Natriumalginat), natürliches…	39% Weißkraut, Rapsöl, 19% Karotten, 9% Ananas, Wasser, Branntweinessig, EIGELB, Zucker, Speisesalz, Feuchthaltemittel (Sorbit), GERSTENMALZESSIG, SOJASAUCE (Wasser, SOJABOHNEN, WEIZEN, Speisesalz), Konservierungsstoffe (Kaliumsorbat, Natriumbenzoat), Säuerungsmittel (Äpfelsäure, Weinsäure <L+>), SENFMEHL, Würze, Verdickungsmittel (Guarkernmehl, Xanthan, Tarakernmehl, Natriumalginat), <natürliche…	39% Weißkraut, Rapsöl, 19% Karotten, 9% Ananas, Wasser, Branntweinessig, Eigelb, Zucker, Speisesalz, Feuchthaltemittel (Sorbit), Gerstenmalzessig, Sojasauce (Wasser, Sojabohnen, Weizen, Speisesalz), Konservierungsstoffe (Kaliumsorbat, Natriumbenzoat), Säuerungsmittel (Äpfelsäure, Weinsäure (L+)), Senfmehl, Würze, Verdickungsmittel (Guarkernmehl, Xanthan, Tarakernmehl, Natriumalginat), natürliches…	39% Weißkraut, Rapsöl, 19% Karotten, 9% Ananas, Wasser, Branntweinessig, EIGELB, Zucker, Speisesalz, Feuchthaltemittel (Sorbit), GERSTENMALZESSIG, SOJASAUCE, Konservierungsstoffe (Kaliumsorbat, Natriumbenzoat), Säuerungsmittel (Apfelsäure, Weinsäure (L+)), SENFMEHL, Würze, Verdickungsmittel (Guarkernmehl, Xanthan, Tarakernmehl, Natriumalginat), <natürliches> Aroma, Süßungsmittel (Saccharin-Natriu…	2							1	2	0	1																			214.871	974	1000	22800	5500	2549.22	0.0641079	4408.49	52.4729	31.5021	118.575	16.6483	0.0229778
216	Coleslaw Krautsalat	Homann Feinkost GmbH	2020-02-18	45% Weißkraut, Rapsöl, Wasser, 7% Karotten, 5% Zwiebeln, Zucker, 2% Joghurterzeugnis, Branntweinessig, Schnittlauch, Speisesalz, Hühnereigelb, Säureregulator (Natriumacetate), Antioxidationsmittel (Ascorbinsäure), Verdickungsmittel (Guarkernmehl, Xanthan), Stärke, Konservierungsstoffe (Natriumbenzoat, Kaliumsorbat), Aroma	45% Weißkraut, Rapsöl, Wasser, 7% Karotten, 5% Zwiebeln, Zucker, 2% JOGHURTERZEUGNIS, Branntweinessig, Schnittlauch, Speisesalz, HÜHNEREIGELB, Säureregulator (Natriumacetate), Antioxidationsmittel (Ascorbinsäure), Verdickungsmittel (Guarkernmehl, Xanthan), Stärke, Konservierungsstoffe (Natriumbenzoat, Kaliumsorbat), Aroma	45% Weißkraut, Rapsöl, Wasser, 7% Karotten, 5% Zwiebeln, Zucker, 2% Joghurterzeugnis, Branntweinessig, Schnittlauch, Speisesalz, Hühnereigelb, Säureregulator (Natriumacetate), Antioxidationsmittel (Ascorbinsäure), Verdickungsmittel (Guarkernmehl, Xanthan), Stärke, Konservierungsstoffe (Natriumbenzoat, Kaliumsorbat), Aroma	45% Weißkraut, Rapsöl, Wasser, 7% Karotten, 5% Zwiebeln, Zucker, 2% JOGHURTERZEUGNIS, Branntweinessig, Schnittlauch, Speisesalz, HÜHNEREIGELB, Säureregulator (Natriumacetate), Antioxidationsmittel (Ascorbinsäure), Verdickungsmittel (Guarkernmehl, Xanthan), Stärke, Konservierungsstoffe (Natriumbenzoat, Kaliumsorbat), Aroma	2							1	1	0	1																			216.762	908	600	20600	8000	1728.42	0.001	4597.73	31.3086	28.0249	111.186	15.0806	0.006
217	Milder Eiersalat	Homann Feinkost GmbH	2020-02-18	58% Hühnereier, Rapsöl, Wasser, Zucker, Branntweinessig, Hühnereigelb, 1,3% Schnittlauch, Stärke, Speisesalz, Petersilie, Senfsaaten, Säureregulator (Natriumacetate), Säuerungsmittel (Essigsäure), färbendes Lebensmittel (Karottenkonzentrat), Gewürze, Verdickungsmittel (Guarkernmehl, Johannisbrotkernmehl)	58% HÜHNEREIER, Rapsöl, Wasser, Zucker, Branntweinessig, HÜHNEREIGELB, 1,3% Schnittlauch, Stärke, Speisesalz, Petersilie, SENFSAATEN, Säureregulator (Natriumacetate), Säuerungsmittel (Essigsäure), <färbendes> Lebensmittel (Karottenkonzentrat), Gewürze, Verdickungsmittel (Guarkernmehl, Johannisbrotkernmehl)	58% Hühnereier, Rapsöl, Wasser, Zucker, Branntweinessig, Hühnereigelb, 1,3% Schnittlauch, Stärke, Speisesalz, Petersilie, Senfsaaten, Säureregulator (Natriumacetate), Säuerungsmittel (Essigsäure), färbendes Lebensmittel (Karottenkonzentrat), Gewürze, Verdickungsmittel (Guarkernmehl, Johannisbrotkernmehl)	58% HÜHNEREIER, Rapsöl, Wasser, Zucker, Branntweinessig, HÜHNEREIGELB, 1,3% Schnittlauch, Stärke, Speisesalz, Petersilie, SENFSAATEN, Säureregulator (Natriumacetate), Säuerungsmittel (Essigsäure), <färbendes> Lebensmittel (Karottenkonzentrat), Gewürze, Verdickungsmittel (Guarkernmehl, Johannisbrotkernmehl)	4																								3	1				247.885	1148	7900	24600	5600	1271.64	1.92703	3846.92	77.8054	265.391	79.4402	53.0548	1.18359
218	Taboulé Hühnchen Joghurt	HFC GmbH	2020-02-18	Hartweizengrieß 38% (Hartweizengrieß, Wasser, Rapsöl, Speisesalz, Reismehl, Gewürze, Rohrohrzucker, Olivenöl), Gemüse 19% (Gemüsepaprika, Tomaten, Gurke 2,5%, Zwiebeln), Hähnchenfleischerzeugnis 10% (Hähnchenfleisch, Rapsöl, Glukosesirup, Speisesalz, Kartoffelstärke), Sahne Joghurt 7% (Milch, Sahne), Süßmais (Süßmais, Wasser, Zucker, Speisesalz), Kichererbsen (Wasser, Kichererbsen, Speisesalz), W…	Hartweizengrieß 38% (HARTWEIZENGRIEß, Wasser, Rapsöl, Speisesalz, Reismehl, Gewürze, Rohrohrzucker, Olivenöl), Gemüse 19% (Gemüsepaprika, Tomaten, Gurke 2,5%, Zwiebeln), Hähnchenfleischerzeugnis 10% (Hähnchenfleisch, Rapsöl, Glukosesirup, Speisesalz, Kartoffelstärke), Sahne Joghurt 7% (MILCH, SAHNE), Süßmais (Süßmais, Wasser, Zucker, Speisesalz), Kichererbsen (Wasser, Kichererbsen, Speisesalz), W…	Hartweizengrieß 38% (Hartweizengrieß, Wasser, Rapsöl, Speisesalz, Reismehl, Gewürze, Rohrohrzucker, Olivenöl), Gemüse 19% (Gemüsepaprika, Tomaten, Gurke 2,5%, Zwiebeln), Hähnchenfleischerzeugnis 10% (Hähnchenfleisch, Rapsöl, Glukosesirup, Speisesalz, Kartoffelstärke), Sahne Joghurt 7% (Milch, Sahne), Süßmais (Süßmais, Wasser, Zucker, Speisesalz), Kichererbsen (Wasser, Kichererbsen, Speisesalz), W…	Hartweizengrieß 38% (HARTWEIZENGRIEß, Wasser, Rapsöl, Speisesalz, Reismehl, Gewürze, Rohrohrzucker, Olivenöl), Gemüse 19% (Gemüsepaprika, Tomaten, Gurke 2,5%, Zwiebeln), Hähnchenfleischerzeugnis 10%, Sahne Joghurt 7%, Mais, Kichererbsen, Wasser, Rapsöl, Olivenöl, Kräuter, Weißweinessig, Speisesalz <jodiert>, Zitronensaftkonzentrat, Zitronensaft, Wachsmaisstärke, Gewürze, Tomate <getrocknet>, Zuck…	3											1	12	0	2	2														162.87	682	6200	6100	20000	2049.51	0.0411353	1266.02	56.5146	66.1755	120.951	14.0766	0.109711
219	Asia-Glasnudel mit Kurkuma-Blumenkohl	HFC GmbH	2020-02-18	Teigwaren aus Mungbohnen- und Erbsenmehl "Glasnudeln" 44% (Wasser, Mungbohnenstärke, Erbsenstärke, Rapsöl), Gemüse 40% (Blumenkohl 25%, Karotten 13%, Frühlingszwiebeln, Zwiebeln), Mangomark, Weißweinessig "Condimento Bianco" (Weißweinessig, Traubenmostkonzentrat), Rapsöl, Zitronensaft, Sojasauce (Wasser, Sojabohnen, Weizen, Speisesalz), Zucker, Wasser, Gemüsepaprika getrocknet, Speisesalz jodiert…	44% Teigwaren <aus Mungbohnenmehl und Erbsenmehl> (Wasser, Mungbohnenstärke, Erbsenstärke, Rapsöl), Gemüse 40% (Blumenkohl 25%, Karotten 13%, Frühlingszwiebeln, Zwiebeln), Mangomark, Weißweinessig (Weißweinessig, Traubenmostkonzentrat), Rapsöl, Zitronensaft, Sojasauce (Wasser, SOJABOHNEN, WEIZEN, Speisesalz), Zucker, Wasser, Gemüsepaprika <getrocknet>, Speisesalz <jodiert>, Speisesalz, SESAMÖL, J…	Teigwaren aus Mungbohnen- und Erbsenmehl "Glasnudeln" 44% (Wasser, Mungbohnenstärke, Erbsenstärke, Rapsöl), Gemüse 40% (Blumenkohl 25%, Karotten 13%, Frühlingszwiebeln, Zwiebeln), Mangomark, Weißweinessig "Condimento Bianco" (Weißweinessig, Traubenmostkonzentrat), Rapsöl, Zitronensaft, Sojasauce (Wasser, Sojabohnen, Weizen, Speisesalz), Zucker, Wasser, Gemüsepaprika getrocknet, Speisesalz jodiert…	44% Teigwaren <aus Mungbohnenmehl und Erbsenmehl> (Wasser, Mungbohnenstärke, Erbsenstärke, Rapsöl), Gemüse 40% (Blumenkohl 25%, Karotten 13%, Frühlingszwiebeln, Zwiebeln), Mangomark, Weißweinessig, Rapsöl, Zitronensaft, SOJASOßE, Zucker, Wasser, Gemüsepaprika <getrocknet>, Speisesalz <jodiert>, Speisesalz, SESAMÖL, Jalapenos, Petersilie, SESAM, Knoblauch, SENFSAMEN, Zitronengras, Peperoncini <get…	4																								4	0				96.7657	405	1200	3200	15000	3773.53	0	636.422	108.251	63.5795	131.359	29.8771	0
220	Insalata Pasta Mediterranea	HFC GmbH	2020-02-18	Teigwaren 50% (Wasser, Hartweizengrieß, Eier, Rapsöl), Gemüse 14% (Gemüsepaprika, Zucchini), Käse Mozzarella 12% (Milch, Speisesalz), Weißweinessig "Condimento Bianco" (Weißweinessig, Traubenmostkonzentrat, Farbstoff (E150a)), Olivenöl, Tomatenmarkkonzentrat 3%, Wasser, Zucker, Käse, Speisesalz jodiert, Pinienkerne, Kräuter (Basilikum 0,3%, Petersilie, Oregano), Weißweinessig, Gewürze, Speisesalz…	Teigwaren 50% (Wasser, HARTWEIZENGRIEß, EIER, Rapsöl), Gemüse 14% (Gemüsepaprika, Zucchini), Mozzarella 12% (MILCH, Speisesalz), Weißweinessig (Weißweinessig, Traubenmostkonzentrat, Farbstoff (E150a)), Olivenöl, Tomatenmarkkonzentrat 3%, Wasser, Zucker, KÄSE, Speisesalz <jodiert>, Pinienkerne, Kräuter (Basilikum 0,3%, Petersilie, Oregano), Weißweinessig, Gewürze, Speisesalz, Rapsöl, Gewürzzuberei…	Teigwaren 50% (Wasser, Hartweizengrieß, Eier, Rapsöl), Gemüse 14% (Gemüsepaprika, Zucchini), Käse Mozzarella 12% (Milch, Speisesalz), Weißweinessig "Condimento Bianco" (Weißweinessig, Traubenmostkonzentrat, Farbstoff (E150a)), Olivenöl, Tomatenmarkkonzentrat 3%, Wasser, Zucker, Käse, Speisesalz jodiert, Pinienkerne, Kräuter (Basilikum 0,3%, Petersilie, Oregano), Weißweinessig, Gewürze, Speisesalz…	Nudeln <enthält EI> <gekocht> 50%, Gemüse 14% (Gemüsepaprika, Zucchini), MOZZARELLA 12%, Weißweinessig, Olivenöl, Tomatenmarkkonzentrat 3%, Wasser, Zucker, KÄSE, Speisesalz <jodiert>, Pinienkerne, Kräuter (Basilikum 0,3%, Petersilie, Oregano), Weißweinessig, Gewürze, Speisesalz, Rapsöl, Gewürzzubereitung, Verdickungsmittel (Xanthan)	3											3									1	3	2	3						187.267	822	6200	7600	25000	2139.07	0.231112	2098.21	78.4195	99.7786	119.594	22.0917	0.257882
221	Insalata Pasta Pesto Pinienkerne	HFC GmbH	2020-02-18	Teigwaren 54% (Hartweizengrieß, Wasser, Eier, Rapsöl), Wasser, Cherry-Tomaten halbgetrocknet, Weißweinessig "Condimento Bianco" (Weißweinessig, Traubenmostkonzentrat, Farbstoff (E150a)), Rapsöl, Pinienkerne 3%, Basilikum, Käse, Petersilie, Speisesalz jodiert, Bärlauch, Gewürzzubereitung, Speisesalz, Verdickungsmittel (Xanthan), Kartoffelstärke, Reismehl, Zucker, Gewürze, Zitronensaftkonzentrat, L…	Teigwaren 54% (HARTWEIZENGRIEß, Wasser, EIER, Rapsöl), Wasser, Cherry-Tomaten <halbgetrocknet>, Weißweinessig (Weißweinessig, Traubenmostkonzentrat, Farbstoff (E150a)), Rapsöl, Pinienkerne 3%, Basilikum, KÄSE, Petersilie, Speisesalz <jodiert>, Bärlauch, Gewürzzubereitung, Speisesalz, Verdickungsmittel (Xanthan), Kartoffelstärke, Reismehl, Zucker, Gewürze, Zitronensaftkonzentrat, Liebstöckelextrakt	Teigwaren 54% (Hartweizengrieß, Wasser, Eier, Rapsöl), Wasser, Cherry-Tomaten halbgetrocknet, Weißweinessig "Condimento Bianco" (Weißweinessig, Traubenmostkonzentrat, Farbstoff (E150a)), Rapsöl, Pinienkerne 3%, Basilikum, Käse, Petersilie, Speisesalz jodiert, Bärlauch, Gewürzzubereitung, Speisesalz, Verdickungsmittel (Xanthan), Kartoffelstärke, Reismehl, Zucker, Gewürze, Zitronensaftkonzentrat, L…	Nudeln <enthält EI> <gekocht> 54%, Wasser, Cherry-Tomaten <halbgetrocknet>, Weißweinessig, Rapsöl, Pinienkerne 3%, Basilikum, KÄSE, Petersilie, Speisesalz <jodiert>, Bärlauch, Gewürzzubereitung, Speisesalz, Verdickungsmittel (Xanthan), Kartoffelstärke, Reismehl, Zucker, Gewürze, Zitronensaftkonzentrat, Liebstöckelextrakt	3											3									1	3	2	3						210.645	882	5300	9000	26000	2924.66	0.144614	2318.92	91.4003	57.2858	83.3338	18.91	0.107488
222	Insalata Pasta Tonno	HFC GmbH	2020-02-18	Teigwaren 37% (Wasser, Hartweizengrieß, Rapsöl), Mayonnaise (Rapsöl, Wasser, Eigelb, Branntweinessig, Senf (Wasser, Branntweinessig, Senfsamen, Speisesalz, Zucker, Kurkuma), Speisesalz), Thunfischerzeugnis 10% (Thunfisch, Wasser, Speisesalz), Gemüsepaprika, Süßmais (Süßmais, Zucker, Speisesalz), Essiggurken (Gurken, Branntweinessig, Speisesalz), Olivenerzeugnis 4,5% (Oliven schwarz, Wasser, Meers…	Teigwaren 37% (Wasser, HARTWEIZENGRIEß, Rapsöl), Mayonnaise (Rapsöl, Wasser, EIGELB, Branntweinessig, Senf (Wasser, Branntweinessig, SENFSAMEN, Speisesalz, Zucker, Kurkuma), Speisesalz), Thunfischerzeugnis 10% (THUNFISCH, Wasser, Speisesalz), Gemüsepaprika, Süßmais (Süßmais, Zucker, Speisesalz), Essiggurken (Gurken, Branntweinessig, Speisesalz), Olivenerzeugnis 4,5% (Oliven <schwarz>, Wasser, Mee…	Teigwaren 37% (Wasser, Hartweizengrieß, Rapsöl), Mayonnaise (Rapsöl, Wasser, Eigelb, Branntweinessig, Senf (Wasser, Branntweinessig, Senfsamen, Speisesalz, Zucker, Kurkuma), Speisesalz), Thunfischerzeugnis 10% (Thunfisch, Wasser, Speisesalz), Gemüsepaprika, Süßmais (Süßmais, Zucker, Speisesalz), Essiggurken (Gurken, Branntweinessig, Speisesalz), Olivenerzeugnis 4,5% (Oliven schwarz, Wasser, Meers…	Nudeln <gekocht> 37%, Mayonnaise, Thunfisch <Konserve in Wasser> 10%, Gemüsepaprika, Süßmais, Essiggurken, Olivenerzeugnis 4,5% (Oliven <schwarz>, Wasser, Meersalz), Gemüsepaprikaerzeugnis (Gemüsepaprika, Wasser, Zucker, Speisesalz), Tomatenmarkkonzentrat, Weißweinessig, Wasser, Speisesalz <jodiert>, Rapsöl, Weißweinessig, Gewürze, Basilikum, Gewürzextrakte, KÄSE, Petersilie, Gewürzzubereitung, B…	3											3									0	2	2	3						209.884	879	5800	13000	17000	2025.49	0.647264	2665.39	70.1383	58.6576	134.677	17.5394	0.570828
223	Thai-Carrots mit Roter Bete & Meerrettich	HFC GmbH	2020-02-18	Karotten 30%, Hartweizengrieß 27% (Hartweizengrieß, Wasser, Speisesalz jodiert, Rapsöl, Reismehl, Gewürze, Rohrohrzucker, Olivenöl), Randen 17%, Mangomark, Zitronensaft, Wasser, Weißweinessig "Condimento Bianco" (Weißweinessig, Traubenmostkonzentrat), Kräuteressig (Weinessig, Gewürze, Kräuter), Rapsöl, Sojasauce (Wasser, Sojabohnen, Weizen, Speisesalz), Sesamöl, Sesam, Meerrettich 1%, Randensaftk…	Karotten 30%, Hartweizengrieß 27% (HARTWEIZENGRIEß, Wasser, Speisesalz <jodiert>, Rapsöl, Reismehl, Gewürze, Rohrohrzucker, Olivenöl), Randen 17%, Mangomark, Zitronensaft, Wasser, Weißweinessig (Weißweinessig, Traubenmostkonzentrat), Kräuteressig (Weinessig, Gewürze, Kräuter), Rapsöl, Sojasauce (Wasser, SOJABOHNEN, WEIZEN, Speisesalz), SESAMÖL, SESAM, Meerrettich 1%, Randensaftkonzentrat 1%, Zuck…	Karotten 30%, Hartweizengrieß 27% (Hartweizengrieß, Wasser, Speisesalz jodiert, Rapsöl, Reismehl, Gewürze, Rohrohrzucker, Olivenöl), Randen 17%, Mangomark, Zitronensaft, Wasser, Weißweinessig "Condimento Bianco" (Weißweinessig, Traubenmostkonzentrat), Kräuteressig (Weinessig, Gewürze, Kräuter), Rapsöl, Sojasauce (Wasser, Sojabohnen, Weizen, Speisesalz), Sesamöl, Sesam, Meerrettich 1%, Randensaftk…	Karotten 30%, Hartweizengrieß 27% (HARTWEIZENGRIEß, Wasser, Speisesalz <jodiert>, Rapsöl, Reismehl, Gewürze, Rohrohrzucker, Olivenöl), Randen 17%, Mangomark, Zitronensaft, Wasser, Weißweinessig, Kräuteressig (Weinessig, Gewürze, Kräuter), Rapsöl, SOJASOßE, SESAMÖL, SESAM, Meerrettich 1%, Randensaftkonzentrat 1%, Zucker, Mangoerzeugnis (Mango, Zucker), Sonnenblumenkerne, Leinsamen, Kürbiskerne, Ro…	2							2	4	1	3																			132.372	554	3200	4700	18000	2988.62	0	1060.11	97.8177	33.6963	118.906	29.4235	0
224	Nudel Hackbällchen Salat	GARTENFRISCH Jung GmbH	2020-02-18	28% gegarte Nudeln (Hartweizengrieß, Wasser, Rapsöl), 20% Alte Zunft-Dressing (64% Rapsöl, Wasser, Eiklar, Zwiebeln, Speisesalz, Branntweinessig, Zucker, Eigelb, Speisewürze, Senfsaat, Knoblauch, Gewürze, Gewürzextrakt), Frisée, 12% gebratene Hackbällchen (60% Schweinefleisch, 20% Rindfleisch, Paniermehl (Weizenmehl, Speisesalz, Hefe), Zwiebeln, Wasser, Vollei, Gewürze (enthält Senf), Speisesalz,…	28% gegarte Nudeln (HARTWEIZENGRIEß, Wasser, Rapsöl), 20% Alte Zunft-Dressing (64% Rapsöl, Wasser, EIKLAR, Zwiebeln, Speisesalz, Branntweinessig, Zucker, EIGELB, Speisewürze, SENFSAAT, Knoblauch, Gewürze, Gewürzextrakt), Frisée, <gebratene> Hackbällchen 12% (60% Schweinefleisch, 20% Rindfleisch, Paniermehl (WEIZENMEHL, Speisesalz, Hefe), Zwiebeln, Wasser, VOLLEI, Gewürze <enthält SENF>, Speisesal…	28% gegarte Nudeln (Hartweizengrieß, Wasser, Rapsöl), 20% Alte Zunft-Dressing (64% Rapsöl, Wasser, Eiklar, Zwiebeln, Speisesalz, Branntweinessig, Zucker, Eigelb, Speisewürze, Senfsaat, Knoblauch, Gewürze, Gewürzextrakt), Frisée, 12% gebratene Hackbällchen (60% Schweinefleisch, 20% Rindfleisch, Paniermehl (Weizenmehl, Speisesalz, Hefe), Zwiebeln, Wasser, Vollei, Gewürze (enthält Senf), Speisesalz,…	28% <gegart> Nudeln, 20% Alte Zunft-Dressing (12,8% Rapsöl, Wasser, EIKLAR, Zwiebeln, Speisesalz, Branntweinessig, Zucker, EIGELB, Speisewürze, SENFSAAT, Knoblauch, Gewürze, Gewürzextrakt), Frisée, <gebratene> Hackbällchen 12% (7,2% Schweinefleisch, 2,4% Rindfleisch, Paniermehl, Zwiebeln, Wasser, VOLLEI, Gewürze <enthält SENF>, Speisesalz, Lauchpulver, Karottenpulver, Gewürzextrakte, Zwiebelextra…	1	2	1	1	2	1	1																							208.599	1028	4600	19000	14000	1572.19	0.106356	2583.05	73.3872	63.8565	104.697	25.9654	0.148073
225	Pasta Mozzarella Salat	GARTENFRISCH Jung GmbH	2020-02-18	28% gegarte Nudeln (Hartweizengrieß, Wasser, Rapsöl), 28% Balsamico-Dressing (Wasser, Aceto di Modena IGP 13% (Branntweinessig, Traubenmostkonzentrat, Konservierungsstoff (Natriumsulfit), Farbstoff (Zuckerkulör), Zucker, Branntweinessig, Speisesalz, Olivenöl, Traubenzucker, Rapsöl, Verdickungsmittel (Carrageen, Xanthan), Säureregulator (Natriumacetat), Kräuter, Fruktose, Gewürze, natürliches Arom…	<gegarte> Nudeln 28% (HARTWEIZENGRIEß, Wasser, Rapsöl), 28% Balsamico-Dressing (Wasser, Aceto di Modena IGP 13% (Branntweinessig, Traubenmostkonzentrat, Konservierungsstoff (NATRIUMSULFIT), Farbstoff (Zuckerkulör), Zucker, Branntweinessig, Speisesalz, Olivenöl, Traubenzucker, Rapsöl, Verdickungsmittel (Carrageen, Xanthan), Säureregulator (Natriumacetat), Kräuter, Fruktose, Gewürze, <natürliches> …	28% gegarte Nudeln (Hartweizengrieß, Wasser, Rapsöl), 28% Balsamico-Dressing (Wasser, Aceto di Modena IGP 13% (Branntweinessig, Traubenmostkonzentrat, Konservierungsstoff (Natriumsulfit), Farbstoff (Zuckerkulör), Zucker, Branntweinessig, Speisesalz, Olivenöl, Traubenzucker, Rapsöl, Verdickungsmittel (Carrageen, Xanthan), Säureregulator (Natriumacetat), Kräuter, Fruktose, Gewürze, natürliches Arom…	<gegarte> Nudeln 28%, 28% Balsamico-Dressing (Wasser, Aceto di Modena IGP 13%, Zucker, Branntweinessig, Speisesalz, Olivenöl, Traubenzucker, Rapsöl, Verdickungsmittel (Carrageen, Xanthan), Säureregulator (Natriumacetat), Kräuter, Fruktose, Gewürze, <natürliches> Aroma, Zwiebeln, SENFSAATEN, Lauch, Sonnenblumenöl), MOZZARELLA 11%, Frisée, <halbgetrocknete> Tomaten 8%, Lollo Rosso, Lollo Bionda, Ra…	1	2	3	1	3	1	1																							117.332	437	4700	3000	14000	2169.85	0.0143567	1049.62	48.0092	55.4075	60.3927	21.006	0.0638075
226	Tomate Mais Salat	GARTENFRISCH Jung GmbH	2020-02-18	Salat-Gemüsemischung (Weißkraut, Karotten 8%, Endivie, Radicchio, Frisée, Lollo Rosso, Lollo Bionda), French-Dressing 33% (Wasser, Rapsöl, Magermilchjoghurt, Zucker, Branntweinessig, Maisstärke, Speisesalz, Senfsaaten, Eigelb, Gewürze, Fruktose, Zitronensaft aus Zitronensaftkonzentrat, Verdickungsmittel (Guarkernmehl, Xanthan, Johannisbrotkernmehl), Kräuter, natürliches Aroma, Zwiebeln, Gewürzext…	Salat-Gemüsemischung (Weißkraut, Karotten 8%, Endivie, Radicchio, Frisée, Lollo Rosso, Lollo Bionda), French-Dressing 33% (Wasser, Rapsöl, MAGERMILCHJOGHURT, Zucker, Branntweinessig, Maisstärke, Speisesalz, SENFSAATEN, EIGELB, Gewürze, Fruktose, Zitronensaft <aus Zitronensaftkonzentrat>, Verdickungsmittel (Guarkernmehl, Xanthan, Johannisbrotkernmehl), Kräuter, <natürliches> Aroma, Zwiebeln, Gewür…	Salat-Gemüsemischung (Weißkraut, Karotten 8%, Endivie, Radicchio, Frisée, Lollo Rosso, Lollo Bionda), French-Dressing 33% (Wasser, Rapsöl, Magermilchjoghurt, Zucker, Branntweinessig, Maisstärke, Speisesalz, Senfsaaten, Eigelb, Gewürze, Fruktose, Zitronensaft aus Zitronensaftkonzentrat, Verdickungsmittel (Guarkernmehl, Xanthan, Johannisbrotkernmehl), Kräuter, natürliches Aroma, Zwiebeln, Gewürzext…	Salat-Gemüsemischung (Weißkraut, Karotten 8%, Endivie, Radicchio, Frisée, Lollo Rosso, Lollo Bionda), French-Dressing 33% (Wasser, Rapsöl, MAGERMILCHJOGHURT, Zucker, Branntweinessig, Maisstärke, Speisesalz, SENFSAATEN, EIGELB, Gewürze, Fruktose, Zitronensaft <aus Zitronensaftkonzentrat>, Verdickungsmittel (Guarkernmehl, Xanthan, Johannisbrotkernmehl), Kräuter, <natürliches> Aroma, Zwiebeln, Gewür…	1	2	2	1	1	0	0																							102.626	374	1300	5900	7200	2414.57	0.0612382	2032.59	54.1103	48.4598	99.0686	30.2099	0.0387416
227	Eiersalat	Homann Feinkost GmbH	2020-02-18	50% gekochte Eier, Wasser, Rapsöl, 5% Vorderschinken (Schweinefleisch, jodiertes Speisesalz (Speisesalz, Kaliumiodat), Zucker, Gewürze, Antioxidationsmittel (Natriumascorbat), Konservierungsstoff (Natriumnitrit)), Zucker, Maisstärke, Branntweinessig, Hühnereigelb, 0,4% Schnittlauch, Säureregulator (Natriumacetate), Säuerungsmittel (Essigsäure), Speisesalz, Verdickungsmittel (Guarkernmehl, Johanni…	<gekochte> EIER 50%, Wasser, Rapsöl, 5% Vorderschinken (Schweinefleisch, <jodiertes> Speisesalz (Speisesalz, Kaliumiodat), Zucker, Gewürze, Antioxidationsmittel (Natriumascorbat), Konservierungsstoff (Natriumnitrit)), Zucker, Maisstärke, Branntweinessig, HÜHNEREIGELB, <0,4%> Schnittlauch, Säureregulator (Natriumacetate), Säuerungsmittel (Essigsäure), Speisesalz, Verdickungsmittel (Guarkernmehl, J…	50% gekochte Eier, Wasser, Rapsöl, 5% Vorderschinken (Schweinefleisch, jodiertes Speisesalz (Speisesalz, Kaliumiodat), Zucker, Gewürze, Antioxidationsmittel (Natriumascorbat), Konservierungsstoff (Natriumnitrit)), Zucker, Maisstärke, Branntweinessig, Hühnereigelb, 0,4% Schnittlauch, Säureregulator (Natriumacetate), Säuerungsmittel (Essigsäure), Speisesalz, Verdickungsmittel (Guarkernmehl, Johanni…	<gekochte> EIER 50%, Wasser, Rapsöl, 5% Vorderschinken, Zucker, Maisstärke, Branntweinessig, HÜHNEREIGELB, 0,4% Schnittlauch, Säureregulator (Natriumacetate), Säuerungsmittel (Essigsäure), Speisesalz <jodiert>, Verdickungsmittel (Guarkernmehl, Johannisbrotkernmehl), SENFSAAT, <weißer> Pfeffer, Gewürz	4																								3	1				247.977	1219	7100	26300	7200	866.522	1.51558	3871.43	106.449	188.46	67.8316	33.9404	0.827933
228	Eiersalat	EDEKA ZENTRALE AG & Co.KG	2020-02-18	50% eingelegte, gekochte Eier (Eier, Speisesalz, Säuerungsmittel (Essigsäure, Weinsäure (L+), Citronensäure), Stabilisator (Calciumchlorid, Kaliumchlorid), Salatmayonnaise (Rapsöl, Wasser, Eigelb, Maisstärke, Zucker, Branntweinessig, Speisesalz, glutenfreie Weizenstärke, Säureregulator (Natriumacetate), Verdickungsmittel (Guarkernmehl, Xanthan, Johannisbrotkernmehl), Dextrose, Gewürze), 9% eingel…	<eingelegte, gekochte> EIER 50% (EIER, Speisesalz, Säuerungsmittel (Essigsäure, Weinsäure <L+>, Citronensäure), Stabilisator (Calciumchlorid, Kaliumchlorid)), Salatmayonnaise (Rapsöl, Wasser, EIGELB, Maisstärke, Zucker, Branntweinessig, Speisesalz, <glutenfreie> WEIZENSTÄRKE, Säureregulator (Natriumacetate), Verdickungsmittel (Guarkernmehl, Xanthan, Johannisbrotkernmehl), Dextrose, Gewürze), 9% <…	50% eingelegte, gekochte Eier (Eier, Speisesalz, Säuerungsmittel (Essigsäure, Weinsäure (L+), Citronensäure), Stabilisator (Calciumchlorid, Kaliumchlorid), Salatmayonnaise (Rapsöl, Wasser, Eigelb, Maisstärke, Zucker, Branntweinessig, Speisesalz, glutenfreie Weizenstärke, Säureregulator (Natriumacetate), Verdickungsmittel (Guarkernmehl, Xanthan, Johannisbrotkernmehl), Dextrose, Gewürze), 9% eingel…	<eingelegte, gekochte> EIER 50%, Salatmayonnaise, 9% <sauer eingelegter> Spargel, 6% <sauer eingelegte> Champignons, Zucker, Branntweinessig, Säureregulator (Natriumacetate), Speisesalz, Säuerungsmittel (Weinsäure (L+)), Rapsöl, Verdickungsmittel (Guarkernmehl, Xanthan)	4																								3	1				222.41	1060	7100	23000	4600	1460.8	1.23072	3639.42	65.7691	185.781	53.3354	42.7051	0.664782
229	Curry-Quinoa	Heinrich Kühlmann GmbH & Co. KG	2020-02-18	Quinoa gegart 49% (Trinkwasser, Quinoa), Sojabohnenkerne 7%, Süßkartoffeln 7%, Karotten, Linsen gekocht, (Linsen, Trinkwasser), Rapsöl, Zucker, Branntweinessig, Lauchzwiebeln, Balsamessig (Weißweinessig, Traubenmostkonzentrat), Currypaste 2% (Rapsöl, Curry (Senfmehl), Gewürze, Trinkwasser, Branntweinessig, Zucker, Tomatenpulver, Säuerungsmittel (Citronensäure), Paprika, Speisesalz, Glukosesirup, …	49% Quinoa <gegart> (Trinkwasser, Quinoa), SOJABOHNENKERNE 7%, Süßkartoffeln 7%, Karotten, Linsen <gekocht> (Linsen, Trinkwasser), Rapsöl, Zucker, Branntweinessig, Lauchzwiebeln, Balsamessig (Weißweinessig, Traubenmostkonzentrat), Currypaste 2% (Rapsöl, Curry (SENFMEHL), Gewürze, Trinkwasser, Branntweinessig, Zucker, Tomatenpulver, Säuerungsmittel (Citronensäure)), Paprika, Speisesalz, Glukosesir…	Quinoa gegart 49% (Trinkwasser, Quinoa), Sojabohnenkerne 7%, Süßkartoffeln 7%, Karotten, Linsen gekocht, (Linsen, Trinkwasser), Rapsöl, Zucker, Branntweinessig, Lauchzwiebeln, Balsamessig (Weißweinessig, Traubenmostkonzentrat), Currypaste 2% (Rapsöl, Curry (Senfmehl), Gewürze, Trinkwasser, Branntweinessig, Zucker, Tomatenpulver, Säuerungsmittel (Citronensäure), Paprika, Speisesalz, Glukosesirup, …	49% Quinoa <gegart>, SOJABOHNENKERNE 7%, Süßkartoffeln 7%, Karotten, Linsen <gekocht>, Rapsöl, Zucker, Branntweinessig, Lauchzwiebeln, Balsamessig, Currypaste 2% (Rapsöl, Curry <enthält SENFMEHL>, Gewürze, Trinkwasser, Branntweinessig, Zucker, Tomatenpulver, Säuerungsmittel (Citronensäure)), Paprika, Speisesalz, Glukosesirup, Mango-Chutney (Zucker, Mango, Branntweinessig, Knoblauch, Speisesalz, G…	3											4																		195.482	782	5800	6500	24800	3782.42	0	1710.6	147.752	58.8358	134.618	21.4772	0
230	Kartoffelsalat	Heinrich Kühlmann GmbH & Co. KG	2020-02-27	Kartoffeln 49%, Frikadellen 13% (Schweinefleisch 60%, Rindfleisch 20%, Paniermehl (Weizenmehl, Speisesalz, Hefe), Zwiebeln, Vollei, Speisesalz, Gewürze), Eier 10%, Rapsöl, Gurken 6%, Zucker, Branntweinessig, Zwiebeln, jodiertes Speisesalz (Speisesalz, Kaliumjodat), Stärke, Speisesalz, Kräuter, Eigelb, Gewürze, Verdickungsmittel (Guarkernmehl), Säureregulator (Natriumacetate).	Kartoffeln 49%, Frikadellen 13% (Schweinefleisch 60%, Rindfleisch 20%, Paniermehl (WEIZENMEHL, Speisesalz, Hefe), Zwiebeln, VOLLEI, Speisesalz, Gewürze), EIER 10%, Rapsöl, Gurken 6%, Zucker, Branntweinessig, Zwiebeln, <jodiertes> Speisesalz (Speisesalz, Kaliumjodat), Stärke, Speisesalz, Kräuter, EIGELB, Gewürze, Verdickungsmittel (Guarkernmehl), Säureregulator (Natriumacetate)	Kartoffeln 49%, Frikadellen 13% (Schweinefleisch 60%, Rindfleisch 20%, Paniermehl (Weizenmehl, Speisesalz, Hefe), Zwiebeln, Vollei, Speisesalz, Gewürze), Eier 10%, Rapsöl, Gurken 6%, Zucker, Branntweinessig, Zwiebeln, jodiertes Speisesalz (Speisesalz, Kaliumjodat), Stärke, Speisesalz, Kräuter, Eigelb, Gewürze, Verdickungsmittel (Guarkernmehl), Säureregulator (Natriumacetate).	Kartoffeln 49%, Frikadellen 13% (Schweinefleisch 7,8%, Rindfleisch 2,6%, Paniermehl, Zwiebeln, VOLLEI, Speisesalz, Gewürze), EIER 10%, Rapsöl, Gurken 6%, Zucker, Branntweinessig, Zwiebeln, <jodiertes> Speisesalz, Stärke, Speisesalz, Kräuter, EIGELB, Gewürze, Verdickungsmittel (Guarkernmehl), Säureregulator (Natriumacetate)	3											2					0	2	2	3										192.249	804	4300	13800	12400	729.982	0.314944	2320.9	168.426	73.3699	144.176	17.0061	0.275364
231	Thai Nudelsalat	Heinrich Kühlmann GmbH & Co. KG	2020-02-27	Nudeln gegart 36% (Trinkwasser, Hartweizengrieß, Vollei, Speisesalz), Paprika 15%, Weißkohl 10%, Sojabohnenkerne 6%, Karotten 5%, Mu-err Pilze 4%, Branntweinessig, Zucker, Rapsöl, Mango-Chutney (Zucker, Mango, Branntweinessig, Knoblauch, Speisesalz, Gewürze), Kokosnussmilchpulver (Kokosnussmilch, Maltodextrin, Milcheiweiß), Kräuter, Glukosesirup, Speisesalz, Frühlingszwiebeln, Stärke, Knoblauch, …	36% Nudeln <gegart> (Trinkwasser, HARTWEIZENGRIEß, VOLLEI, Speisesalz), Paprika 15%, Weißkohl 10%, SOJABOHNENKERNE 6%, Karotten 5%, Mu-err Pilze 4%, Branntweinessig, Zucker, Rapsöl, Mango-Chutney (Zucker, Mango, Branntweinessig, Knoblauch, Speisesalz, Gewürze), Kokosnussmilchpulver (Kokosnussmilch, Maltodextrin, MILCHEIWEIß), Kräuter, Glukosesirup, Speisesalz, Frühlingszwiebeln, Stärke, Knoblauch…	Nudeln gegart 36% (Trinkwasser, Hartweizengrieß, Vollei, Speisesalz), Paprika 15%, Weißkohl 10%, Sojabohnenkerne 6%, Karotten 5%, Mu-err Pilze 4%, Branntweinessig, Zucker, Rapsöl, Mango-Chutney (Zucker, Mango, Branntweinessig, Knoblauch, Speisesalz, Gewürze), Kokosnussmilchpulver (Kokosnussmilch, Maltodextrin, Milcheiweiß), Kräuter, Glukosesirup, Speisesalz, Frühlingszwiebeln, Stärke, Knoblauch, …	36% Nudeln <gegart> <enthält EI>, Paprika 15%, Weißkohl 10%, SOJABOHNENKERNE 6%, Karotten 5%, Mu-err Pilze 4%, Branntweinessig, Zucker, Rapsöl, Mango-Chutney (Zucker, Mango, Branntweinessig, Knoblauch, Speisesalz, Gewürze), Kokosnussmilchpulver (Kokosnussmilch, Maltodextrin, MILCHEIWEIß), Kräuter, Glukosesirup, Speisesalz, Frühlingszwiebeln, Stärke, Knoblauch, Curry <enthält SENFMEHL>, Chili, Gew…	3											3									1	4	2	3						152.753	614	3600	5400	19800	3905.86	0.252947	1585.49	87.5849	122.068	165.406	29.0652	0.160916
232	Fleischsalat	Thüringer Fischfeinkost Gebrüder Hopf GmbH	2020-02-27	30% Fleischsalatgrundlage (Schweinefleisch, Speck, Wasser, Salz, Stärke, Gewürze, Stabilisator (Natriumcitrate), Dextrose, Antioxidationsmittel (Natriumisoascorbat), Zucker, Farbstoff (Echtes Karmin)), 24% Gurken, Rapsöl, Wasser, Zucker, Eigelb, Branntweinessig, Senfsaat, Salz, Stärke, Verdickungsmittel (Guarkernmehl, Johannisbrotkernmehl, Xanthan), Säureregulator (Natriumacetate), Antioxidations…	30% Fleischsalatgrundlage (Schweinefleisch, Speck, Wasser, Salz, Stärke, Gewürze, Stabilisator (Natriumcitrate), Dextrose, Antioxidationsmittel (Natriumisoascorbat), Zucker, Farbstoff (<Echtes> Karmin)), 24% Gurken, Rapsöl, Wasser, Zucker, EIGELB, Branntweinessig, SENFSAAT, Salz, Stärke, Verdickungsmittel (Guarkernmehl, Johannisbrotkernmehl, Xanthan), Säureregulator (Natriumacetate), Antioxidatio…	30% Fleischsalatgrundlage (Schweinefleisch, Speck, Wasser, Salz, Stärke, Gewürze, Stabilisator (Natriumcitrate), Dextrose, Antioxidationsmittel (Natriumisoascorbat), Zucker, Farbstoff (Echtes Karmin)), 24% Gurken, Rapsöl, Wasser, Zucker, Eigelb, Branntweinessig, Senfsaat, Salz, Stärke, Verdickungsmittel (Guarkernmehl, Johannisbrotkernmehl, Xanthan), Säureregulator (Natriumacetate), Antioxidations…	30% Fleischsalatgrundlage (Schweinefleisch, Speck, Wasser, Salz, Stärke, Gewürze, Stabilisator (Natriumcitrate), Dextrose, Antioxidationsmittel (Natriumisoascorbat), Zucker, Farbstoff (<Echtes> Karmin)), 24% Gurken, Rapsöl, Wasser, Zucker, EIGELB, Branntweinessig, SENFSAAT, Salz, Stärke, Verdickungsmittel (Guarkernmehl, Johannisbrotkernmehl, Xanthan), Säureregulator (Natriumacetate), Antioxidatio…	4																								1	1	2	2	1	258.018	1189	3600	28000	5300	2037.56	0.171117	3145.38	155.079	68.5446	105.227	8.96019	0.296695
233	Fleischsalat	Thüringer Fischfeinkost Gebrüder Hopf GmbH	2020-02-27	42% Fleischsalatgrundlage (Schweinefleisch, Speck, Wasser, Salz, Stärke, Gewürze, Stabilisator (Natriumcitrate), Dextrose, Antioxidationsmittel (Natriumisoascorbat), Zucker, Farbstoff (Echtes Karmin)), Rapsöl, Wasser, Zucker, Eigelb, Branntweinessig, Senfsaat, Salz, Säureregulator (Natriumacetate) Stärke, Verdickungsmittel (Guarkernmehl, Johannisbrotkernmehl, Xanthan), Antioxidationsmittel (Ascor…	42% Fleischsalatgrundlage (Schweinefleisch, Speck, Wasser, Salz, Stärke, Gewürze, Stabilisator (Natriumcitrate), Dextrose, Antioxidationsmittel (Natriumisoascorbat), Zucker, Farbstoff (<Echtes> Karmin)), Rapsöl, Wasser, Zucker, EIGELB, Branntweinessig, SENFSAAT, Salz, Säureregulator (Natriumacetate) Stärke, Verdickungsmittel (Guarkernmehl, Johannisbrotkernmehl, Xanthan), Antioxidationsmittel (Asc…	42% Fleischsalatgrundlage (Schweinefleisch, Speck, Wasser, Salz, Stärke, Gewürze, Stabilisator (Natriumcitrate), Dextrose, Antioxidationsmittel (Natriumisoascorbat), Zucker, Farbstoff (Echtes Karmin)), Rapsöl, Wasser, Zucker, Eigelb, Branntweinessig, Senfsaat, Salz, Säureregulator (Natriumacetate) Stärke, Verdickungsmittel (Guarkernmehl, Johannisbrotkernmehl, Xanthan), Antioxidationsmittel (Ascor…	42% Fleischsalatgrundlage (Schweinefleisch, Speck, Wasser, Salz, Stärke, Gewürze, Stabilisator (Natriumcitrate), Dextrose, Antioxidationsmittel (Natriumisoascorbat), Zucker, Farbstoff (<Echtes> Karmin)), Rapsöl, Wasser, Zucker, EIGELB, Branntweinessig, SENFSAAT, Salz, Säureregulator (Natriumacetate) Stärke, Verdickungsmittel (Guarkernmehl, Johannisbrotkernmehl, Xanthan), Antioxidationsmittel (Asc…	4																								1	1	2	2	1	322.08	1526	4900	37000	5400	352.179	0.227925	4168.62	230.407	86.7865	129.72	7.22093	0.443941
234	Kartoffelsalat	Thüringer Fischfeinkost Gebrüder Hopf GmbH	2020-02-27	62% Kartoffeln, Wasser, Rapsöl, Zucker, 3% Bauchspeck (Schweinefleisch, Salz, Kaliumjodat, Konservierungsstoff (Natriumnitrit), Dextrose, Glukosesirup, Zucker, Antioxidationsmittel (Natriumascorbat), Rauch), 3% Zwiebeln, Branntweinessig, Salz, Senfsaat, Eigelb, Stärke, Gewürze, Verdickungsmittel (Guarkernmehl, Johannisbrotkernmehl), Säuerungsmittel (Essigsäure), Säureregulator (Natriumacetate), D…	62% Kartoffeln, Wasser, Rapsöl, Zucker, 3% Bauchspeck (Schweinefleisch, Salz, Kaliumjodat, Konservierungsstoff (Natriumnitrit), Dextrose, Glukosesirup, Zucker, Antioxidationsmittel (Natriumascorbat), Rauch), 3% Zwiebeln, Branntweinessig, Salz, SENFSAAT, EIGELB, Stärke, Gewürze, Verdickungsmittel (Guarkernmehl, Johannisbrotkernmehl), Säuerungsmittel (Essigsäure), Säureregulator (Natriumacetate), D…	62% Kartoffeln, Wasser, Rapsöl, Zucker, 3% Bauchspeck (Schweinefleisch, Salz, Kaliumjodat, Konservierungsstoff (Natriumnitrit), Dextrose, Glukosesirup, Zucker, Antioxidationsmittel (Natriumascorbat), Rauch), 3% Zwiebeln, Branntweinessig, Salz, Senfsaat, Eigelb, Stärke, Gewürze, Verdickungsmittel (Guarkernmehl, Johannisbrotkernmehl), Säuerungsmittel (Essigsäure), Säureregulator (Natriumacetate), D…	62% Kartoffeln, Wasser, Rapsöl, Zucker, 3% Bauchspeck (Schweinefleisch, Salz, Kaliumjodat, Konservierungsstoff (Natriumnitrit), Dextrose, Glukosesirup, Zucker, Antioxidationsmittel (Natriumascorbat), Rauch), 3% Zwiebeln, Branntweinessig, Salz, SENFSAAT, EIGELB, Stärke, Gewürze, Verdickungsmittel (Guarkernmehl, Johannisbrotkernmehl), Säuerungsmittel (Essigsäure), Säureregulator (Natriumacetate), D…	3											2					0	2	2	2										169.717	696	1800	11000	14000	2143.88	0.0825868	1511.08	91.7144	25.3549	140.543	12.0577	0.047601
235	Bunter Kartoffelsalat	Thüringer Fischfeinkost Gebrüder Hopf GmbH	2020-02-27	49% Kartoffeln, Wasser, Rapsöl, 7% Eier, 5% Gurken, 4% Karotten, Zucker, 3% Zwiebeln, 2% Erbsen, Sellerie, Branntweinessig, Salz, Eigelb, Senfsaat, Petersilie, Stärke, Gewürze, Säureregulator (Natriumacetate), Verdickungsmittel (Guarkernmehl, Johannisbrotkernmehl), Aroma.	49% Kartoffeln, Wasser, Rapsöl, 7% EIER, 5% Gurken, 4% Karotten, Zucker, 3% Zwiebeln, 2% Erbsen, SELLERIE, Branntweinessig, Salz, EIGELB, SENFSAAT, Petersilie, Stärke, Gewürze, Säureregulator (Natriumacetate), Verdickungsmittel (Guarkernmehl, Johannisbrotkernmehl), Aroma	49% Kartoffeln, Wasser, Rapsöl, 7% Eier, 5% Gurken, 4% Karotten, Zucker, 3% Zwiebeln, 2% Erbsen, Sellerie, Branntweinessig, Salz, Eigelb, Senfsaat, Petersilie, Stärke, Gewürze, Säureregulator (Natriumacetate), Verdickungsmittel (Guarkernmehl, Johannisbrotkernmehl), Aroma.	49% Kartoffeln, Wasser, Rapsöl, 7% EIER, 5% Gurken, 4% Karotten, Zucker, 3% Zwiebeln, 2% Erbsen, SELLERIE, Branntweinessig, Salz, EIGELB, SENFSAAT, Petersilie, Stärke, Gewürze, Säureregulator (Natriumacetate), Verdickungsmittel (Guarkernmehl, Johannisbrotkernmehl), Aroma	3											2					1	2	2	2										141.8	593	2300	8600	12600	1199.27	0.23467	1673.89	63.1095	44.3037	110.995	20.1238	0.143598
236	Kartoffelsalat Hamburger Art	Homann Feinkost GmbH	2020-02-27	70% Kartoffeln, Wasser, Rapsöl, Branntweinessig, 3% Gurken, Zucker, 2% Hühnereier, Zwiebeln, Stärke, Speisesalz, Säureregulator (Natriumacetate), Hühnereigelb, 0,1% Petersilie, färbendes Lebensmittel Karottenkonzentrat, Senfsaaten, Gewürz, Verdickungsmittel (Guarkernmehl, Johannisbrotkernmehl).	70% Kartoffeln, Wasser, Rapsöl, Branntweinessig, 3% Gurken, Zucker, 2% HÜHNEREIER, Zwiebeln, Stärke, Speisesalz, Säureregulator (Natriumacetate), HÜHNEREIGELB, 0,1% Petersilie, färbendes Lebensmittel Karottenkonzentrat, SENFSAATEN, Gewürz, Verdickungsmittel (Guarkernmehl, Johannisbrotkernmehl)	70% Kartoffeln, Wasser, Rapsöl, Branntweinessig, 3% Gurken, Zucker, 2% Hühnereier, Zwiebeln, Stärke, Speisesalz, Säureregulator (Natriumacetate), Hühnereigelb, 0,1% Petersilie, färbendes Lebensmittel Karottenkonzentrat, Senfsaaten, Gewürz, Verdickungsmittel (Guarkernmehl, Johannisbrotkernmehl).	70% Kartoffeln, Wasser, Rapsöl, Branntweinessig, 3% Gurken, Zucker, 2% HÜHNEREIER, Zwiebeln, Stärke, Speisesalz, Säureregulator (Natriumacetate), HÜHNEREIGELB, 0,1% Petersilie, färbendes Lebensmittel Karottenkonzentrat, SENFSAATEN, Gewürz, Verdickungsmittel (Guarkernmehl, Johannisbrotkernmehl)	3											2					1	2	2	3										128.976	522	1400	6900	13700	1036.16	0.146664	1052.69	62.9468	21.6929	126.755	15.4127	0.0695643
237	Herzhafter Fleischsalat	Homann Feinkost GmbH	2020-02-27	40% Schinkenwurst (Schweinefleisch, Speck, Wasser, Speisesalz, Gewürz, Dextrose, Stabilisator (Natriumcitrate), Antioxidationsmittel (Natriumisoascorbat), Farbstoff (Echtes Karmin)), Rapsöl, 18% Gurken, Wasser, Branntweinessig, Zucker, HÜHNEREIGELB, Stärke, Speisesalz, Säureregulator (Natriumacetate), Verdickungsmittel (Guarkernmehl, Johannisbrotkernmehl), SENFSAATEN, Gewürz, natürliche Aromen, D…	40% Schinkenwurst (Schweinefleisch, Speck, Wasser, Speisesalz, Gewürz, Dextrose, Stabilisator (Natriumcitrate), Antioxidationsmittel (Natriumisoascorbat), Farbstoff (<Echtes> Karmin)), Rapsöl, 18% Gurken, Wasser, Branntweinessig, Zucker, HÜHNEREIGELB, Stärke, Speisesalz, Säureregulator (Natriumacetate), Verdickungsmittel (Guarkernmehl, Johannisbrotkernmehl), SENFSAATEN, Gewürz, <natürliche> Arome…	40% Schinkenwurst (Schweinefleisch, Speck, Wasser, Speisesalz, Gewürz, Dextrose, Stabilisator (Natriumcitrate), Antioxidationsmittel (Natriumisoascorbat), Farbstoff (Echtes Karmin)), Rapsöl, 18% Gurken, Wasser, Branntweinessig, Zucker, HÜHNEREIGELB, Stärke, Speisesalz, Säureregulator (Natriumacetate), Verdickungsmittel (Guarkernmehl, Johannisbrotkernmehl), SENFSAATEN, Gewürz, natürliche Aromen, D…	40% Schinkenwurst, Rapsöl, 18% Gurken, Wasser, Branntweinessig, Zucker, HÜHNEREIGELB, Stärke, Speisesalz, Säureregulator (Natriumacetate), Verdickungsmittel (Guarkernmehl, Johannisbrotkernmehl), SENFSAATEN, Gewürz, <natürliche> Aromen, Dextrose, Rauch	4																								1	1	2	2	3	275.537	1178	5400	26800	4800	1792.18	0.143382	3654.37	171.921	67.482	113.78	8.32435	0.340797
238	Fruchtiger Waldorfsalat	Homann Feinkost GmbH	2020-02-27	28% Sellerie, 27% Äpfel, Wasser, Rapsöl, 5% Ananas, Zucker, 3% Mandarinen, 3% Haselnüsse, Stärke, Apfelsaftkonzentrat, Branntweinessig, Hühnereigelb, Säureregulator (Natriumacetate), Säuerungsmittel (Essigsäure), Speisesalz, Senfsaaten, Verdickungsmittel (Guarkernmehl, Johannisbrotkernmehl), Gewürz.	28% SELLERIE, 27% Äpfel, Wasser, Rapsöl, 5% Ananas, Zucker, 3% Mandarinen, 3% HASELNÜSSE, Stärke, Apfelsaftkonzentrat, Branntweinessig, HÜHNEREIGELB, Säureregulator (Natriumacetate), Säuerungsmittel (Essigsäure), Speisesalz, SENFSAATEN, Verdickungsmittel (Guarkernmehl, Johannisbrotkernmehl), Gewürz	28% Sellerie, 27% Äpfel, Wasser, Rapsöl, 5% Ananas, Zucker, 3% Mandarinen, 3% Haselnüsse, Stärke, Apfelsaftkonzentrat, Branntweinessig, Hühnereigelb, Säureregulator (Natriumacetate), Säuerungsmittel (Essigsäure), Speisesalz, Senfsaaten, Verdickungsmittel (Guarkernmehl, Johannisbrotkernmehl), Gewürz.	28% SELLERIE, 27% Äpfel, Wasser, Rapsöl, 5% Ananas, Zucker, 3% Mandarinen, 3% HASELNÜSSE, Stärke, Apfelsaftkonzentrat, Branntweinessig, HÜHNEREIGELB, Säureregulator (Natriumacetate), Säuerungsmittel (Essigsäure), Speisesalz, SENFSAATEN, Verdickungsmittel (Guarkernmehl, Johannisbrotkernmehl), Gewürz	2							2	2	0	3																			160.128	610	900	10700	11100	3178.73	0.148977	2290.39	45.6158	45.7144	109.411	31.459	0.0533969
239	Weißkrautsalat	Homann Feinkost GmbH	2020-02-27	65% Weißkraut, Zucker, Wasser, Rapsöl, 4% Paprika, Branntweinessig, 2% Zwiebeln, Speisesalz, Antioxidationsmittel (Ascorbinsäure), Gewürze.	65% Weißkraut, Zucker, Wasser, Rapsöl, 4% Paprika, Branntweinessig, 2% Zwiebeln, Speisesalz, Antioxidationsmittel (Ascorbinsäure), Gewürze	65% Weißkraut, Zucker, Wasser, Rapsöl, 4% Paprika, Branntweinessig, 2% Zwiebeln, Speisesalz, Antioxidationsmittel (Ascorbinsäure), Gewürze.	65% Weißkraut, Zucker, Wasser, Rapsöl, 4% Paprika, Branntweinessig, 2% Zwiebeln, Speisesalz, Antioxidationsmittel (Ascorbinsäure), Gewürze	2							1	3	1	1																			100.543	422	400	5000	13200	2121.64	0	2079.01	30.27	35.75	144.62	19.97	0
240	Feiner Coleslaw-Salat	Popp Feinkost GmbH	2020-02-27	35% Weißkohl, Rapsöl, Wasser, Joghurt 10%, Karotten 7%, Zucker, 4% Sellerie, Äpfel 3%, Zwiebeln, Sahne 2%, Invertzuckersirup, Eigelb, Branntweinessig, Gewürze, Speisesalz, Senfsaaten, Sonnenblumenöl, Dextrose, Stärke, Säuerungsmittel (Essigsäure), Säureregulator (Natriumacetate), Verdickungsmittel (Guarkernmehl), Süßungsmittel (Saccharin).	35% Weißkohl, Rapsöl, Wasser, JOGHURT 10%, Karotten 7%, Zucker, 4% SELLERIE, Äpfel 3%, Zwiebeln, SAHNE 2%, Invertzuckersirup, EIGELB, Branntweinessig, Gewürze, Speisesalz, SENFSAATEN, Sonnenblumenöl, Dextrose, Stärke, Säuerungsmittel (Essigsäure), Säureregulator (Natriumacetate), Verdickungsmittel (Guarkernmehl), Süßungsmittel (Saccharin)	35% Weißkohl, Rapsöl, Wasser, Joghurt 10%, Karotten 7%, Zucker, 4% Sellerie, Äpfel 3%, Zwiebeln, Sahne 2%, Invertzuckersirup, Eigelb, Branntweinessig, Gewürze, Speisesalz, Senfsaaten, Sonnenblumenöl, Dextrose, Stärke, Säuerungsmittel (Essigsäure), Säureregulator (Natriumacetate), Verdickungsmittel (Guarkernmehl), Süßungsmittel (Saccharin).	35% Weißkohl, Rapsöl, Wasser, JOGHURT 10%, Karotten 7%, Zucker, 4% SELLERIE, Äpfel 3%, Zwiebeln, SAHNE 2%, Invertzuckersirup, EIGELB, Branntweinessig, Gewürze, Speisesalz, SENFSAATEN, Sonnenblumenöl, Dextrose, Stärke, Säuerungsmittel (Essigsäure), Säureregulator (Natriumacetate), Verdickungsmittel (Guarkernmehl), Süßungsmittel (Saccharin)	2							1	1	0	1																			179.867	874	1000	17000	12000	1767.06	0.1396	3670.18	40.9945	58.5206	120.591	19.2457	0.088
241	Feinster Fleischsalat	Popp Feinkost GmbH	2020-02-27	34% Fleischsalatgrundlage (65% Schweinefleisch, Wasser, Speck, Kartoffelstärke, Speisesalz, Gewürze, Gewürzextrakte, Dextrose, Stabilisatoren (Natriumcitrate, Natriumacetat, Diphosphate), Emulgator (Citronensäureester von Mono- und Diglyceriden von Speisefettsäuren), Glukosesirup, Säuerungsmittel (Citronensäure), Antioxidationsmittel (Ascorbinsäure, Natriumascorbat), färbendes Lebensmittel (Rote …	34% Fleischsalatgrundlage (65% Schweinefleisch, Wasser, Speck, Kartoffelstärke, Speisesalz, Gewürze, Gewürzextrakte, Dextrose, Stabilisatoren (Natriumcitrate, Natriumacetat, Diphosphate), Emulgator (Citronensäureester <von Mono- und Diglyceriden von Speisefettsäuren>), Glukosesirup, Säuerungsmittel (Citronensäure), Antioxidationsmittel (Ascorbinsäure, Natriumascorbat), <färbendes> Lebensmittel (R…	34% Fleischsalatgrundlage (65% Schweinefleisch, Wasser, Speck, Kartoffelstärke, Speisesalz, Gewürze, Gewürzextrakte, Dextrose, Stabilisatoren (Natriumcitrate, Natriumacetat, Diphosphate), Emulgator (Citronensäureester von Mono- und Diglyceriden von Speisefettsäuren), Glukosesirup, Säuerungsmittel (Citronensäure), Antioxidationsmittel (Ascorbinsäure, Natriumascorbat), färbendes Lebensmittel (Rote …	34% Fleischsalatgrundlage (65% Schweinefleisch, Wasser, Speck, Kartoffelstärke, Speisesalz, Gewürze, Gewürzextrakte, Dextrose, Stabilisatoren (Natriumcitrate, Natriumacetat, Diphosphate), Emulgator (Citronensäureester <von Mono- und Diglyceriden von Speisefettsäuren>), Glukosesirup, Säuerungsmittel (Citronensäure), Antioxidationsmittel (Ascorbinsäure, Natriumascorbat), <färbendes> Lebensmittel (R…	4																								1	1	2	1	1	362.066	1762	4600	42100	6800	147.914	0.205697	5327.96	153.644	57.6718	98.0755	7.30673	0.324791
242	Kräuter Fleischsalat	Popp Feinkost GmbH	2020-02-27	34% Fleischsalatgrundlage (65% Schweinefleisch, Wasser, Speck, Kartoffelstärke, Speisesalz, Gewürze, Gewürzextrakte, Dextrose, Stabilisatoren (Natriumcitrate, Natriumacetat, Diphosphate), Emulgator (Citronensäureester von Mono- und Diglyceriden von Speisefettsäuren), Glukosesirup, Säuerungsmittel (Citronensäure), Antioxidationsmittel (Ascorbinsäure, Natriumascorbat), färbendes Lebensmittel (Rote …	34% Fleischsalatgrundlage (65% Schweinefleisch, Wasser, Speck, Kartoffelstärke, Speisesalz, Gewürze, Gewürzextrakte, Dextrose, Stabilisatoren (Natriumcitrate, Natriumacetat, Diphosphate), Emulgator (Citronensäureester <von Mono- und Diglyceriden von Speisefettsäuren>), Glukosesirup, Säuerungsmittel (Citronensäure), Antioxidationsmittel (Ascorbinsäure, Natriumascorbat), <färbendes> Lebensmittel (R…	34% Fleischsalatgrundlage (65% Schweinefleisch, Wasser, Speck, Kartoffelstärke, Speisesalz, Gewürze, Gewürzextrakte, Dextrose, Stabilisatoren (Natriumcitrate, Natriumacetat, Diphosphate), Emulgator (Citronensäureester von Mono- und Diglyceriden von Speisefettsäuren), Glukosesirup, Säuerungsmittel (Citronensäure), Antioxidationsmittel (Ascorbinsäure, Natriumascorbat), färbendes Lebensmittel (Rote …	34% Fleischsalatgrundlage (65% Schweinefleisch, Wasser, Speck, Kartoffelstärke, Speisesalz, Gewürze, Gewürzextrakte, Dextrose, Stabilisatoren (Natriumcitrate, Natriumacetat, Diphosphate), Emulgator (Citronensäureester <von Mono- und Diglyceriden von Speisefettsäuren>), Glukosesirup, Säuerungsmittel (Citronensäure), Antioxidationsmittel (Ascorbinsäure, Natriumascorbat), <färbendes> Lebensmittel (R…	4																								1	1	2	1	1	404.445	1693	5100	40400	5800	153.175	0.00634504	6244.41	194.239	57.8553	111.822	2.02732	0.36327
243	Farmersalat	Heinrich Kühlmann GmbH & Co. KG	2020-02-27	Karotten 36%, Sellerie 19%, Rapsöl, Zucker, Trinkwasser, Porree, Branntweinessig, Sahne, Speisesalz, Sahnejoghurt, Stärke, Eigelb, modifizierte Stärke, Senfsaaten, Gewürze, Konservierungsstoff (Kaliumsorbat), Säureregulator (Natriumacetate), Verdickungsmittel (Guarkernmehl, Xanthan).	Karotten 36%, SELLERIE 19%, Rapsöl, Zucker, Trinkwasser, Porree, Branntweinessig, SAHNE, Speisesalz, SAHNEJOGHURT, Stärke, EIGELB, <modifizierte> Stärke, SENFSAATEN, Gewürze, Konservierungsstoff (Kaliumsorbat), Säureregulator (Natriumacetate), Verdickungsmittel (Guarkernmehl, Xanthan)	Karotten 36%, Sellerie 19%, Rapsöl, Zucker, Trinkwasser, Porree, Branntweinessig, Sahne, Speisesalz, Sahnejoghurt, Stärke, Eigelb, modifizierte Stärke, Senfsaaten, Gewürze, Konservierungsstoff (Kaliumsorbat), Säureregulator (Natriumacetate), Verdickungsmittel (Guarkernmehl, Xanthan).	Karotten 36%, SELLERIE 19%, Rapsöl, Zucker, Trinkwasser, Porree, Branntweinessig, SAHNE, Speisesalz, SAHNEJOGHURT, Stärke, EIGELB, <modifizierte> Stärke, SENFSAATEN, Gewürze, Konservierungsstoff (Kaliumsorbat), Säureregulator (Natriumacetate), Verdickungsmittel (Guarkernmehl, Xanthan)	2							2	1	0	1																			203.163	894	800	18600	10400	3762.97	0.156375	2729.62	67.5935	71.2168	142.471	29.3165	0.10972
244	Omas Nudelsalat	Heinrich Kühlmann GmbH & Co. KG	2020-02-27	Nudeln gegart 42% (Trinkwasser, Hartweizengrieß, Weizenmehl, Vollei, Speisesalz), Rapsöl, Trinkwasser, Schinkenwurst 6% (Schweinefleisch, Speck, Trinkwasser, Speisesalz, Dextrose, Säureregulator (Natriumcitrate), Maltodextrin, Gewürze, Antioxidationsmittel (Ascorbinsäure), Farbstoff (Echtes Karmin), Eier 5%, Gurken 5%, Zucker, Branntweinessig, Eigelb, Kräuter, Speisesalz, Stärke, Senfsaaten, Zwie…	42% Nudeln <gegart> (Trinkwasser, HARTWEIZENGRIEß, WEIZENMEHL, VOLLEI, Speisesalz), Rapsöl, Trinkwasser, Schinkenwurst 6% (Schweinefleisch, Speck, Trinkwasser, Speisesalz, Dextrose, Säureregulator (Natriumcitrate), Maltodextrin, Gewürze, Antioxidationsmittel (Ascorbinsäure), Farbstoff (<Echtes> Karmin)), EIER 5%, Gurken 5%, Zucker, Branntweinessig, EIGELB, Kräuter, Speisesalz, Stärke, SENFSAATEN,…	Nudeln gegart 42% (Trinkwasser, Hartweizengrieß, Weizenmehl, Vollei, Speisesalz), Rapsöl, Trinkwasser, Schinkenwurst 6% (Schweinefleisch, Speck, Trinkwasser, Speisesalz, Dextrose, Säureregulator (Natriumcitrate), Maltodextrin, Gewürze, Antioxidationsmittel (Ascorbinsäure), Farbstoff (Echtes Karmin), Eier 5%, Gurken 5%, Zucker, Branntweinessig, Eigelb, Kräuter, Speisesalz, Stärke, Senfsaaten, Zwie…	42% Nudeln <gegart> <enthält EI>, Rapsöl, Trinkwasser, Schinkenwurst 6%, EIER 5%, Gurken 5%, Zucker, Branntweinessig, EIGELB, Kräuter, Speisesalz, Stärke, SENFSAATEN, Zwiebeln, Gewürze, Säureregulator (Natriumacetate), Konservierungsstoff (Kaliumsorbat), Verdickungsmittel (Guarkernmehl)	3											3									0	2	2	1						235.972	988	3700	18200	14600	1075.46	0.253241	3243.46	69.9751	52.1499	56.9666	11.4139	0.207333
245	Bulgursalat	Heinrich Kühlmann GmbH & Co. KG	2020-02-27	Bulgur gegart 57% (Trinkwasser, vorgekochter Weizen), Kichererbsen, Tomaten 7%, Rapsöl, Gurken 4%, Tomatenmark, Linsen gekocht (Trinkwasser, Linsen), Petersilie 3%, Branntweinessig, Zucker, Speisesalz, Gewürze, Chili, Knoblauch, Säureregulator (Natriumacetate), Konservierungsstoff (Kaliumsorbat).	57% Bulgur <gegart> (Trinkwasser, <vorgekochter> WEIZEN), Kichererbsen, Tomaten 7%, Rapsöl, Gurken 4%, Tomatenmark, Linsen <gekocht> (Trinkwasser, Linsen), Petersilie 3%, Branntweinessig, Zucker, Speisesalz, Gewürze, Chili, Knoblauch, Säureregulator (Natriumacetate), Konservierungsstoff (Kaliumsorbat)	Bulgur gegart 57% (Trinkwasser, vorgekochter Weizen), Kichererbsen, Tomaten 7%, Rapsöl, Gurken 4%, Tomatenmark, Linsen gekocht (Trinkwasser, Linsen), Petersilie 3%, Branntweinessig, Zucker, Speisesalz, Gewürze, Chili, Knoblauch, Säureregulator (Natriumacetate), Konservierungsstoff (Kaliumsorbat).	57% BULGUR <gegart>, Kichererbsen, Tomaten 7%, Rapsöl, Gurken 4%, Tomatenmark, Linsen <gekocht>, Petersilie 3%, Branntweinessig, Zucker, Speisesalz, Gewürze, Chili, Knoblauch, Säureregulator (Natriumacetate), Konservierungsstoff (Kaliumsorbat)	3											1	11	0	2	2														164.562	689	3900	5300	23400	4716.3	0	1620.28	106.354	45.7575	74.6785	31.0081	0
246	Bulgur-Linsensalat	Heinrich Kühlmann GmbH & Co. KG	2020-02-27	Bulgur gegart 39% (Trinkwasser, vorgekochter Weizen), Kichererbsen 15%, 13% Linsen gekocht (Trinkwasser, Linsen), Paprika 8%, Rosinen 7%, Zucker, Balsamessig (Weißweinessig, Traubenmostkonzentrat), Rapsöl, Speisesalz, schwarzer Sesam, Branntweinessig, Knoblauch, Sambal Oelek (Trinkwasser, Tomatenmark, Speisesalz, Gewürze, Branntweinessig, Zucker, Chili), Curry, Kräuter, Gewürze, natürliches Aroma…	Bulgur <gegart> 39% (Trinkwasser, <vorgekochter> WEIZEN), Kichererbsen 15%, 13% Linsen <gekocht> (Trinkwasser, Linsen), Paprika 8%, Rosinen 7%, Zucker, Balsamessig (Weißweinessig, Traubenmostkonzentrat), Rapsöl, Speisesalz, <schwarzer> SESAM, Branntweinessig, Knoblauch, Sambal Oelek (Trinkwasser, Tomatenmark, Speisesalz, Gewürze, Branntweinessig, Zucker, Chili), Curry, Kräuter, Gewürze, <natürlic…	Bulgur gegart 39% (Trinkwasser, vorgekochter Weizen), Kichererbsen 15%, 13% Linsen gekocht (Trinkwasser, Linsen), Paprika 8%, Rosinen 7%, Zucker, Balsamessig (Weißweinessig, Traubenmostkonzentrat), Rapsöl, Speisesalz, schwarzer Sesam, Branntweinessig, Knoblauch, Sambal Oelek (Trinkwasser, Tomatenmark, Speisesalz, Gewürze, Branntweinessig, Zucker, Chili), Curry, Kräuter, Gewürze, natürliches Aroma…	BULGUR <gegart> 39%, Kichererbsen 15%, 13% Linsen <gekocht>, Paprika 8%, Rosinen 7%, Zucker, Balsamessig (Weißweinessig, Traubenmostkonzentrat), Rapsöl, Speisesalz, <schwarzer> SESAM, Branntweinessig, Knoblauch, Sambal Oelek, Curry, Kräuter, Gewürze, <natürliches> Aroma, Chili, Verdickungsmittel (Guarkernmehl, Xanthan), Säureregulator (Natriumacetate), Konservierungsstoff (Kaliumsorbat)	3											1	11	0	2	2														157.224	724	4900	4300	26600	5194.35	0	1324.27	134.923	92.3887	167.479	28.6597	0
247	Coleslaw	Heinrich Kühlmann GmbH & Co. KG	2020-02-27	Weißkohl 36%, Rapsöl, Karotten 13%, Trinkwasser, 7% Hähnchenbrustfleisch gebraten (Hähnchenbrust 92%, Trinkwasser, Stärke, Speisesalz, Dextrose), Paprika, Zucker, Porree, Kräuteressig (Branntweinessig, Kräuterextrakte), Branntweinessig, Eigelb, Speisesalz, Stärke, Gewürze, Kräuter, Antioxidationsmittel (Ascorbinsäure), Verdickungsmittel (Guarkernmehl, Xanthan), Säureregulator (Natriumacetate).	Weißkohl 36%, Rapsöl, Karotten 13%, Trinkwasser, 7% Hähnchenbrustfleisch <gebraten> (Hähnchenbrust 92%, Trinkwasser, Stärke, Speisesalz, Dextrose), Paprika, Zucker, Porree, Kräuteressig (Branntweinessig, Kräuterextrakte), Branntweinessig, EIGELB, Speisesalz, Stärke, Gewürze, Kräuter, Antioxidationsmittel (Ascorbinsäure), Verdickungsmittel (Guarkernmehl, Xanthan), Säureregulator (Natriumacetate)	Weißkohl 36%, Rapsöl, Karotten 13%, Trinkwasser, 7% Hähnchenbrustfleisch gebraten (Hähnchenbrust 92%, Trinkwasser, Stärke, Speisesalz, Dextrose), Paprika, Zucker, Porree, Kräuteressig (Branntweinessig, Kräuterextrakte), Branntweinessig, Eigelb, Speisesalz, Stärke, Gewürze, Kräuter, Antioxidationsmittel (Ascorbinsäure), Verdickungsmittel (Guarkernmehl, Xanthan), Säureregulator (Natriumacetate).	Weißkohl 36%, Rapsöl, Karotten 13%, Trinkwasser, 7% Hähnchenbrustfleisch <gebraten>, Paprika, Zucker, Porree, Kräuteressig, Branntweinessig, EIGELB, Speisesalz, Stärke, Gewürze, Kräuter, Antioxidationsmittel (Ascorbinsäure), Verdickungsmittel (Guarkernmehl, Xanthan), Säureregulator (Natriumacetate)	2							1	2	0	2																			171.672	743	2600	14900	7800	2732.15	0.281083	2851.6	46.0682	55.6769	163.281	25.7321	0.121435
248	Nudelsalat	Heinrich Kühlmann GmbH & Co. KG	2020-02-27	62% Nudeln gegart (Trinkwasser, Hartweizengrieß, Vollei, Tomatenpulver, Spinatpulver, Speisesalz), 5% Paprika, halbgetrocknete Cherry-Tomaten 5%, Bärlauchpesto 3% (Bärlauch, Rapsöl, Trinkwasser, Knoblauch, Speisesalz, Stärke, Cashewkerne, Hartkäse, Säuerungsmittel (Citronensäure)), Zucker, Gurken, Tomaten getrocknet eingelegt (getrocknete Tomaten, Trinkwasser, Speisesalz), Branntweinessig, Rapsöl…	62% Nudeln <gegart> (Trinkwasser, HARTWEIZENGRIEß, VOLLEI, Tomatenpulver, Spinatpulver, Speisesalz), 5% Paprika, <halbgetrocknete> Cherry-Tomaten 5%, Bärlauchpesto 3% (Bärlauch, Rapsöl, Trinkwasser, Knoblauch, Speisesalz, Stärke, CASHEWKERNE, HARTKÄSE, Säuerungsmittel (Citronensäure)), Zucker, Gurken, Tomaten <getrocknet> <eingelegt> (<getrocknete> Tomaten, Trinkwasser, Speisesalz), Branntweiness…	62% Nudeln gegart (Trinkwasser, Hartweizengrieß, Vollei, Tomatenpulver, Spinatpulver, Speisesalz), 5% Paprika, halbgetrocknete Cherry-Tomaten 5%, Bärlauchpesto 3% (Bärlauch, Rapsöl, Trinkwasser, Knoblauch, Speisesalz, Stärke, Cashewkerne, Hartkäse, Säuerungsmittel (Citronensäure)), Zucker, Gurken, Tomaten getrocknet eingelegt (getrocknete Tomaten, Trinkwasser, Speisesalz), Branntweinessig, Rapsöl…	62% Nudeln <enthält EI> <gegart>, 5% Paprika, <halbgetrocknete> Cherry-Tomaten 5%, Bärlauchpesto 3% (Bärlauch, Rapsöl, Trinkwasser, Knoblauch, Speisesalz, Stärke, CASHEWKERNE, HARTKÄSE, Säuerungsmittel (Citronensäure)), Zucker, Gurken, Tomaten <getrocknet> <eingelegt> (<getrocknete> Tomaten, Trinkwasser, Speisesalz), Branntweinessig, Rapsöl, Balsamessig, Oliven <geschwärzt>, Speisesalz, Glukosesi…	3											3									1	3	2	3						166.187	696	4300	5000	25000	2538.47	0.25179	1786.49	59.2975	62.7923	80.7815	19.1692	0.163277
249	Alpenruf Wurstsalat Schweizer Art	Heinrich Kühlmann GmbH & Co. KG	2020-03-06	Lyoner 50% (Schweinefleisch, Trinkwasser, Speisesalz, Gewürze, Antioxidationsmittel: Ascorbinsäure; Konservierungsstoff: Natriumnitrit), Trinkwasser, Käse 8%, Paprika 8%, Zwiebeln, Branntweinessig, Rapsöl, Zucker, Speisesalz, Kräuter, Gewürze, Verdickungsmittel: Guarkernmehl, Säureregulator: Natriumacetate.	Lyoner 50% (Schweinefleisch, Trinkwasser, Speisesalz, Gewürze, Antioxidationsmittel (Ascorbinsäure), Konservierungsstoff (Natriumnitrit)), Trinkwasser, KÄSE 8%, Paprika 8%, Zwiebeln, Branntweinessig, Rapsöl, Zucker, Speisesalz, Kräuter, Gewürze, Verdickungsmittel (Guarkernmehl), Säureregulator (Natriumacetate)	Lyoner 50% (Schweinefleisch, Trinkwasser, Speisesalz, Gewürze, Antioxidationsmittel: Ascorbinsäure; Konservierungsstoff: Natriumnitrit), Trinkwasser, Käse 8%, Paprika 8%, Zwiebeln, Branntweinessig, Rapsöl, Zucker, Speisesalz, Kräuter, Gewürze, Verdickungsmittel: Guarkernmehl, Säureregulator: Natriumacetate.	Lyoner 50%, Trinkwasser, KÄSE 8%, Paprika 8%, Zwiebeln, Branntweinessig, Rapsöl, Zucker, Speisesalz, Kräuter, Gewürze, Verdickungsmittel (Guarkernmehl), Säureregulator (Natriumacetate)	4																								1	1	1	2	3	221.648	859	8600	16900	4100	491.367	0.048	2003.37	445.608	128.231	248.005	7.34542	0.484016
250	Alpenruf Wurstsalat Ungarischer Art	Heinrich Kühlmann GmbH & Co. KG	2020-03-06	Lyoner 65% (Schweinefleisch, Speck, Trinkwasser, Speisesalz, Dextrose, Säureregulator: Natriumcitrate, Maltodextrin, Gewürze, Antioxidationsmittel: Ascorbinsäure; Farbstoff: Echtes Karmin), Paprika 13%, Trinkwasser, Zwiebeln 4%, Branntweinessig, Rapsöl, Zucker, Speisesalz, Kräuter, Verdickungsmittel: Guarkernmehl, Säureregulator: Natriumacetate.	Lyoner 65% (Schweinefleisch, Speck, Trinkwasser, Speisesalz, Dextrose, Säureregulator (Natriumcitrate), Maltodextrin, Gewürze, Antioxidationsmittel (Ascorbinsäure), Farbstoff (<Echtes> Karmin)), Paprika 13%, Trinkwasser, Zwiebeln 4%, Branntweinessig, Rapsöl, Zucker, Speisesalz, Kräuter, Verdickungsmittel (Guarkernmehl), Säureregulator (Natriumacetate)	Lyoner 65% (Schweinefleisch, Speck, Trinkwasser, Speisesalz, Dextrose, Säureregulator: Natriumcitrate, Maltodextrin, Gewürze, Antioxidationsmittel: Ascorbinsäure; Farbstoff: Echtes Karmin), Paprika 13%, Trinkwasser, Zwiebeln 4%, Branntweinessig, Rapsöl, Zucker, Speisesalz, Kräuter, Verdickungsmittel: Guarkernmehl, Säureregulator: Natriumacetate.	Lyoner 65%, Paprika 13%, Trinkwasser, Zwiebeln 4%, Branntweinessig, Rapsöl, Zucker, Speisesalz, Kräuter, Verdickungsmittel (Guarkernmehl), Säureregulator (Natriumacetate)	4																								1	1	1	2	3	211.948	884	7800	18500	3400	1648.51	0	1395.4	351.299	114.809	250.865	9.81257	0.647623
251	Couscous-Salat	Bon Fraîche Feinkost GmbH	2020-03-13	Couscous gequollen 35% (Hartweizengrieß, Trinkwasser), Paprika 17%, Joghurterzeugnis, Rapsöl, Hähnchenbrustfleisch gebraten 8% (Hähnchenbrust 92%, Trinkwasser, Stärke, Speisesalz, Dextrose), Zucchini, Zucker, Balsamessig (Weißweinessig, Traubenmostkonzentrat), Kräuter, Branntweinessig, Speisesalz, Knoblauch, Würzpaste Sambal Oelek (Trinkwasser, Tomatenmark, Speisesalz, Gewürze, Branntweinessig, Z…	35% Couscous <gequollen> (HARTWEIZENGRIEß, Trinkwasser), Paprika 17%, JOGHURTERZEUGNIS, Rapsöl, 8% Hähnchenbrustfleisch <gebraten> (Hähnchenbrust 92%, Trinkwasser, Stärke, Speisesalz, Dextrose), Zucchini, Zucker, Balsamessig (Weißweinessig, Traubenmostkonzentrat), Kräuter, Branntweinessig, Speisesalz, Knoblauch, Sambal Oelek (Trinkwasser, Tomatenmark, Speisesalz, Gewürze, Branntweinessig, Zucker,…	Couscous gequollen 35% (Hartweizengrieß, Trinkwasser), Paprika 17%, Joghurterzeugnis, Rapsöl, Hähnchenbrustfleisch gebraten 8% (Hähnchenbrust 92%, Trinkwasser, Stärke, Speisesalz, Dextrose), Zucchini, Zucker, Balsamessig (Weißweinessig, Traubenmostkonzentrat), Kräuter, Branntweinessig, Speisesalz, Knoblauch, Würzpaste Sambal Oelek (Trinkwasser, Tomatenmark, Speisesalz, Gewürze, Branntweinessig, Z…	35% COUSCOUS <gequollen>, Paprika 17%, JOGHURTERZEUGNIS, Rapsöl, 8% Hähnchenbrustfleisch <gebraten>, Zucchini, Zucker, Balsamessig, Kräuter, Branntweinessig, Speisesalz, Knoblauch, Sambal Oelek, Stärke, Orangenschale, Gewürze (Pfeffer, Muskatnuss, Liebstöckel, Paprikapulver, Kurkuma, Cumin, Bockshornklee, Fenchel, Kardamom), EIGELB, <färbendes> Karottenkonzentrat, <natürliches> Aroma, Minze, Chil…	3											1	12	0	1	2														195.908	801	4700	9100	21000	3492	0.0982237	2609.37	68.8668	92.2658	113.336	22.6636	0.0731624
252	Nudel-Salat	Bon Fraîche Feinkost GmbH	2020-03-13	38% Nudeln gegart (Trinkwasser, Hartweizengrieß, Vollei, Speisesalz), Paprika 18%, Karotten 15%, Garnelen 6%, Lauchzwiebeln, Erbsen, Rapsöl, Zucker, Branntweinessig, Sesam geröstet, Speisesalz, Sesamöl geröstet, Stärke, Chili, Knoblauch, Gewürze (Pfeffer, Paprikapulver), Honig, getrockneter Glukosesirup, Tomatenmark, Antioxidationsmittel: Ascorbinsäure, Verdickungsmittel: Guarkernmehl, Xanthan; S…	38% Nudeln <gegart> (Trinkwasser, HARTWEIZENGRIEß, VOLLEI, Speisesalz), Paprika 18%, Karotten 15%, GARNELEN 6%, Lauchzwiebeln, Erbsen, Rapsöl, Zucker, Branntweinessig, SESAM <geröstet>, Speisesalz, SESAMÖL <geröstet>, Stärke, Chili, Knoblauch, Gewürze (Pfeffer, Paprikapulver), Honig, <getrockneter> Glukosesirup, Tomatenmark, Antioxidationsmittel (Ascorbinsäure), Verdickungsmittel (Guarkernmehl, X…	38% Nudeln gegart (Trinkwasser, Hartweizengrieß, Vollei, Speisesalz), Paprika 18%, Karotten 15%, Garnelen 6%, Lauchzwiebeln, Erbsen, Rapsöl, Zucker, Branntweinessig, Sesam geröstet, Speisesalz, Sesamöl geröstet, Stärke, Chili, Knoblauch, Gewürze (Pfeffer, Paprikapulver), Honig, getrockneter Glukosesirup, Tomatenmark, Antioxidationsmittel: Ascorbinsäure, Verdickungsmittel: Guarkernmehl, Xanthan; S…	38% Nudeln <gegart> <enthält EI>, Paprika 18%, Karotten 15%, GARNELEN 6%, Lauchzwiebeln, Erbsen, Rapsöl, Zucker, Branntweinessig, SESAM <geröstet>, Speisesalz, SESAMÖL <geröstet>, Stärke, Chili, Knoblauch, Gewürze (Pfeffer, Paprikapulver), Honig, <getrockneter> Glukosesirup, Tomatenmark, Antioxidationsmittel (Ascorbinsäure), Verdickungsmittel (Guarkernmehl, Xanthan), Säureregulator (Natriumacetat…	3											3									0	3	1	3						163.518	646	4500	6300	19000	4117.98	0.225726	2066.37	89.3163	97.5646	184.979	35.3462	0.228921
253	Eiersalat	Voss Feinkost und Lebensmittel GmbH	2020-03-13	Eier 60%, Rapsöl, Spargel 10%, Champignons 4%, Zucker, Maisstärke, Branntweinessig, Eigelb, Speisesalz, Säuerungsmittel: Essigsäure; Säureregulator: Natriumacetate; Schnittlauch 0,3%, Petersilie, Weißer Pfeffer, Verdickungsmittel: Guarkernmehl, Johannisbrotkernmehl; Senfsaaten, Gewürze.	EIER 60%, Rapsöl, Spargel 10%, Champignons 4%, Zucker, Maisstärke, Branntweinessig, EIGELB, Speisesalz, Säuerungsmittel (Essigsäure), Säureregulator (Natriumacetate), Schnittlauch 0,3%, Petersilie, <Weißer> Pfeffer, Verdickungsmittel (Guarkernmehl, Johannisbrotkernmeh), SENFSAATEN, Gewürze	Eier 60%, Rapsöl, Spargel 10%, Champignons 4%, Zucker, Maisstärke, Branntweinessig, Eigelb, Speisesalz, Säuerungsmittel: Essigsäure; Säureregulator: Natriumacetate; Schnittlauch 0,3%, Petersilie, Weißer Pfeffer, Verdickungsmittel: Guarkernmehl, Johannisbrotkernmehl; Senfsaaten, Gewürze.	EIER 60%, Rapsöl, Spargel 10%, Champignons 4%, Zucker, Maisstärke, Branntweinessig, EIGELB, Speisesalz, Säuerungsmittel (Essigsäure), Säureregulator (Natriumacetate), Schnittlauch 0,3%, Petersilie, <Weißer> Pfeffer, Verdickungsmittel (Guarkernmehl, Johannisbrotkernmehl), SENFSAATEN, Gewürze	4																								3	1				215.514	958	8400	20000	5500	559.536	1.86387	3379.45	82.189	282.774	65.6528	59.9064	1.17517
254	Fruchtiger Geflügelsalat	Voss Feinkost und Lebensmittel GmbH	2020-03-13	Hähnchenbrustfleisch 36%, Rapsöl, Ananas 13%, Mandarinen 7%, Wasser, Sellerie, Champignons 4%, Zucker, Spargel, Maisstärke, Branntweinessig, Eigelb, Speisesalz, Reisstärke, Säuerungsmittel: Essigsäure; Säureregulator: Natriumacetate; Verdickungsmittel: Guarkernmehl, Johannisbrotkernmehl; Senfsaaten, Gewürze.	Hähnchenbrustfleisch 36%, Rapsöl, Ananas 13%, Mandarinen 7%, Wasser, SELLERIE, Champignons 4%, Zucker, Spargel, Maisstärke, Branntweinessig, EIGELB, Speisesalz, Reisstärke, Säuerungsmittel (Essigsäure), Säureregulator (Natriumacetate), Verdickungsmittel (Guarkernmehl, Johannisbrotkernmehl), SENFSAATEN, Gewürze	Hähnchenbrustfleisch 36%, Rapsöl, Ananas 13%, Mandarinen 7%, Wasser, Sellerie, Champignons 4%, Zucker, Spargel, Maisstärke, Branntweinessig, Eigelb, Speisesalz, Reisstärke, Säuerungsmittel: Essigsäure; Säureregulator: Natriumacetate; Verdickungsmittel: Guarkernmehl, Johannisbrotkernmehl; Senfsaaten, Gewürze.	Hähnchenbrustfleisch 36%, Rapsöl, Ananas 13%, Mandarinen 7%, Wasser, SELLERIE, Champignons 4%, Zucker, Spargel, Maisstärke, Branntweinessig, EIGELB, Speisesalz, Reisstärke, Säuerungsmittel (Essigsäure), Säureregulator (Natriumacetate), Verdickungsmittel (Guarkernmehl, Johannisbrotkernmehl), SENFSAATEN, Gewürze	4																								2	1	2	2	1	213.345	883	9700	16000	7200	1967.03	0.0981598	2719.67	56.5368	73.489	231.033	13.3547	0.175111
255	Eiersalat	Heinrich Kühlmann GmbH & Co. KG	2020-02-27	Eier 62%, Rapsöl, Trinkwasser, Sahne, Sauermilcherzeugnis, Zucker, Branntweinessig, Eigelb, Speisesalz, Kräuter, Stärke, färbendes Karottenkonzentrat, Gewürze, Verdickungsmittel: Guarkernmehl, Säureregulator: Natriumacetate, Konservierungsstoff: Kaliumsorbat.	EIER 62%, Rapsöl, Trinkwasser, SAHNE, SAUERMILCHERZEUGNIS, Zucker, Branntweinessig, EIGELB, Speisesalz, Kräuter, Stärke, <färbendes> Karottenkonzentrat, Gewürze, Verdickungsmittel (Guarkernmehl), Säureregulator (Natriumacetate), Konservierungsstoff (Kaliumsorbat)	Eier 62%, Rapsöl, Trinkwasser, Sahne, Sauermilcherzeugnis, Zucker, Branntweinessig, Eigelb, Speisesalz, Kräuter, Stärke, färbendes Karottenkonzentrat, Gewürze, Verdickungsmittel: Guarkernmehl, Säureregulator: Natriumacetate, Konservierungsstoff: Kaliumsorbat.	EIER 62%, Rapsöl, Trinkwasser, SAHNE, SAUERMILCHERZEUGNIS, Zucker, Branntweinessig, EIGELB, Speisesalz, Kräuter, Stärke, <färbendes> Karottenkonzentrat, Gewürze, Verdickungsmittel (Guarkernmehl), Säureregulator (Natriumacetate), Konservierungsstoff (Kaliumsorbat)	4																								3	1				258.978	1259	8700	28400	3600	471.288	1.99547	4239.65	73.0319	280.611	71.094	51.8302	1.26785
256	Brotaufstrich Ei-Bacon	Dr. Schrödter	2020-03-13	Eier 49%, Rapsöl, Bacon 12% (Schweinefleisch, jodiertes Speisesalz (Speisesalz, Kaliumjodat), Gewürzextrakte, Antioxidationsmittel: Extrakt aus Rosmarin; Konservierungsstoff: Natriumnitrit; Rauch), Eigelb, Gewürze, Zucker, Speisesalz, jodiertes Speisesalz (Speisesalz, Kaliumjodat), Senfsaat, Stärke, Kräuter, Branntweinessig, Säuerungsmittel: Essigsäure; Verdickungsmittel: Guarkernmehl; färbendes …	EIER 49%, Rapsöl, Bacon 12% (Schweinefleisch, <jodiertes> Speisesalz (Speisesalz, Kaliumjodat), Gewürzextrakte, Antioxidationsmittel (Rosmarinextrakt), Konservierungsstoff (Natriumnitrit), Rauch), EIGELB, Gewürze, Zucker, Speisesalz, <jodiertes> Speisesalz (Speisesalz, Kaliumjodat), SENFSAAT, Stärke, Kräuter, Branntweinessig, Säuerungsmittel (Essigsäure), Verdickungsmittel (Guarkernmehl), <färben…	Eier 49%, Rapsöl, Bacon 12% (Schweinefleisch, jodiertes Speisesalz (Speisesalz, Kaliumjodat), Gewürzextrakte, Antioxidationsmittel: Extrakt aus Rosmarin; Konservierungsstoff: Natriumnitrit; Rauch), Eigelb, Gewürze, Zucker, Speisesalz, jodiertes Speisesalz (Speisesalz, Kaliumjodat), Senfsaat, Stärke, Kräuter, Branntweinessig, Säuerungsmittel: Essigsäure; Verdickungsmittel: Guarkernmehl; färbendes …	EIER 49%, Rapsöl, Bacon 12% (Schweinefleisch, <jodiertes> Speisesalz, Gewürzextrakte, Antioxidationsmittel (Rosmarinextrakt), Konservierungsstoff (Natriumnitrit), Rauch), EIGELB, Gewürze, Zucker, Speisesalz, <jodiertes> Speisesalz, SENFSAAT, Stärke, Kräuter, Branntweinessig, Säuerungsmittel (Essigsäure), Verdickungsmittel (Guarkernmehl), <färbendes> Karottenkonzentrat	4																								3	1				369.056	1544	8800	36800	1900	69.8046	1.48181	6610.33	197.116	235.169	106.921	37.7459	1.03588
257	Feinster Eiersalat	EDEKA ZENTRALE AG & Co. KG	2020-02-27	60% Eier, Mayonnaise (Rapsöl, Eigelb, Wasser, Branntweinessig, Zucker, Senf (Wasser, Senfsaaten, Branntweinessig, Speisesalz, Gewürze), Speisesalz, Gewürze), 10% gekochter Frühstücksspeck (Schweinefleisch, jodiertes Speisesalz (Speisesalz, Kaliumjodat), Antioxidationsmittel (Extrakt aus Rosmarin), Konservierungsstoff (Natriumnitrit), Buchenholzrauch), Zucker, Sonneblumenöl, Essigzubereitung (Weiß…	60% EIER, Mayonnaise (Rapsöl, EIGELB, Wasser, Branntweinessig, Zucker, SENF (Wasser, SENFSAATEN, Branntweinessig, Speisesalz, Gewürze), Speisesalz, Gewürze), <gekochter> Frühstücksspeck 10% (Schweinefleisch, <jodiertes> Speisesalz (Speisesalz, Kaliumjodat), Antioxidationsmittel (Rosmarinextrakt), Konservierungsstoff (Natriumnitrit), Buchenholzrauch), Zucker, Sonneblumenöl, Essigzubereitung (Weißw…	60% Eier, Mayonnaise (Rapsöl, Eigelb, Wasser, Branntweinessig, Zucker, Senf (Wasser, Senfsaaten, Branntweinessig, Speisesalz, Gewürze), Speisesalz, Gewürze), 10% gekochter Frühstücksspeck (Schweinefleisch, jodiertes Speisesalz (Speisesalz, Kaliumjodat), Antioxidationsmittel (Extrakt aus Rosmarin), Konservierungsstoff (Natriumnitrit), Buchenholzrauch), Zucker, Sonneblumenöl, Essigzubereitung (Weiß…	60% EIER, Mayonnaise, <gekochter> Frühstücksspeck 10%, Zucker, Sonnenblumenöl, Essigzubereitung, 0,5% Schnittlauch, Säureregulator (Natriumacetate), <färbendes> Lebensmittel (Karottenkonzentrat), SENF, Säuerungsmittel (Essigsäure), Verdickungsmittel (Guarkernmehl, Xanthan), Speisesalz <jodiert>, Dextrose, Aroma	4																								3	1				263.19	1270	8900	27600	5200	476.016	1.98593	6137.71	102.059	269.709	74.3286	51.9484	1.23828
258	Feinster Geflügelsalat	EDEKA ZENTRALE AG & Co. KG	2020-02-27	36% gekochtes Hühnerbrustfleisch (99% Hühnerbrustfleisch, Speisesalz), Mayonnaise (Rapsöl, Eigelb, Wasser, Branntweinessig, Zucker, Senf (Wasser, Senfsaat, Branntweinessig, Speisesalz, Gewürze), Speisesalz, Gewürze), 11% Ananas geraspelt (Ananas, Säuerungsmittel (Citronensäure)), 11% Mandarin-Orangen leicht gezuckert (Mandarin-Orangen, Zucker, Säuerungsmittel (Citronensäure)), 7% Ananas leicht ge…	<gekochtes> Hühnerbrustfleisch 36% (99% Hühnerbrustfleisch, Speisesalz), Mayonnaise (Rapsöl, EIGELB, Wasser, Branntweinessig, Zucker, SENF (Wasser, SENFSAAT, Branntweinessig, Speisesalz, Gewürze), Speisesalz, Gewürze), 11% Ananas <geraspelt> (Ananas, Säuerungsmittel (Citronensäure)), 11% Mandarin-Orangen <leicht gezuckert> (Mandarin-Orangen, Zucker, Säuerungsmittel (Citronensäure)), 7% Ananas <le…	36% gekochtes Hühnerbrustfleisch (99% Hühnerbrustfleisch, Speisesalz), Mayonnaise (Rapsöl, Eigelb, Wasser, Branntweinessig, Zucker, Senf (Wasser, Senfsaat, Branntweinessig, Speisesalz, Gewürze), Speisesalz, Gewürze), 11% Ananas geraspelt (Ananas, Säuerungsmittel (Citronensäure)), 11% Mandarin-Orangen leicht gezuckert (Mandarin-Orangen, Zucker, Säuerungsmittel (Citronensäure)), 7% Ananas leicht ge…	<gekochtes> Hühnerbrustfleisch 36%, Mayonnaise, 11% Ananas <geraspelt>, 11% Mandarin-Orangen <leicht gezuckert>, 7% Ananas <leicht gezuckert>, Zucker, Essigzubereitung, Sonnenblumenöl, Branntweinessig, Säureregulator (Natriumacetate), Meersalz, <natürliches> Aroma, Säuerungsmittel (Essigsäure)	4																								2	1	2	1	3	286.716	1279	10900	25000	8900	205.007	0.6124	6124.33	58.6601	73.3741	170.818	20.687	0.356143
259	Herzhafter Kartoffelsalat	EDEKA ZENTRALE AG & Co. KG	2020-02-27	66% Kartoffeln, 34% Essig-Öl-Dressing (Wasser, 20% Zwiebeln, Rapsöl, Zucker, Branntweinessig, Speisesalz, Säuerungsmittel (Essigsäure), Senf (Wasser, Senfsaat, Branntweinessig, Speisesalz, Gewürze), Petersilie, Gewürze, Verdickungsmittel (Xanthan), Sellerie).	66% Kartoffeln, 34% Essig-Öl-Dressing (Wasser, 20% Zwiebeln, Rapsöl, Zucker, Branntweinessig, Speisesalz, Säuerungsmittel (Essigsäure), SENF (Wasser, SENFSAAT, Branntweinessig, Speisesalz, Gewürze), Petersilie, Gewürze, Verdickungsmittel (Xanthan), SELLERIE)	66% Kartoffeln, 34% Essig-Öl-Dressing (Wasser, 20% Zwiebeln, Rapsöl, Zucker, Branntweinessig, Speisesalz, Säuerungsmittel (Essigsäure), Senf (Wasser, Senfsaat, Branntweinessig, Speisesalz, Gewürze), Petersilie, Gewürze, Verdickungsmittel (Xanthan), Sellerie).	66% Kartoffeln, 34% Essig-Öl-Dressing (Wasser, 6,8% Zwiebeln, Rapsöl, Zucker, Branntweinessig, Speisesalz, Säuerungsmittel (Essigsäure), SENF, Petersilie, Gewürze, Verdickungsmittel (Xanthan), SELLERIE)	3											2					1	3	1	1										117.405	491	1500	5700	13600	1004.32	0	1106.66	53.8636	12.1735	125.448	11.4245	0
[truncated: 35 more rows]
[truncated: 75 more columns]
